# Supplementary material for: Molecular assessment of Pocillopora verrucosa (Scleractinia; Pocilloporidae) distribution along a depth gradient in Ludao, Taiwan
Source: PeerJ. 2018 Oct 25;6:e5797. doi: 10.7717/peerj.5797 (PMC6204238; doi:10.7717/peerj.5797)
Supplement: Supplemental Information 1 [file peerj-06-5797-s001.fas]

>6032_PocHistR.ab1
CCTCTTGGAGCGCTAGTACAGCGGAACTTTGGAATCGCAGATCGGTTTTGAAATCCTGCGCGATCTCCCGCACAAGTCGTTGAAAGGGCAACTTGCGGATAAGTAACTCCGTAGACTTCTGATAACGACGGATTTCACGGAGTGCAACTGTGCCTGGTCTGTAACGGTGAGGTTTCTTCACGCCACCCGTAGCGGGAGCACTCTTGCGGGCCGCCTTAGTGGCTAACTGTTTACGAGGAGCTTTTCCACCTGTTGATTTCCGGGCGGTTTGCTTGGTACGAGCCATAGCCAACAAGATTGGACGCTTCAGTCTAGTAATCTTCAGAAATTTAACGCTTTTCTCGCGATCTCCAGTGACAAAACCGATTTTATAACAAGCGCTCAACGATCCGATTGGTTATCCAAAGTTTGCTTGTGATTGGCTGCGGTGAATTTCTTTGTTCGGGTACTCTTTTTTTCCGAGGACGAGGCGGAAAGTAAATTTTAGTAAACTCTGACCTGCAATTTTTCTCGAAACTGCCCTCGGTTTTCAGTCGCTCGCCTTCAGTGAGTACTCTCGAAAAA--GTAATAAACTAATTAGTGAGTGAGTG--------------
>6019_PocHistF.ab1
CCTCTTGGAGCGCTAGTACAGCGGAACTTTGGAATCGCAGATCGGTTTTGAAATCCTGCGCGATCTCCCGCACAAGTCGTTGAAAGGGCAACTTGCGGATAAGTAACTCCGTAGACTTCTGATAACGACGGATTTCACGGAGTGCAACTGTGCCTGGTCTGTAACGGTGAGGTTTCTTCACGCCACCCGTAGCGGGAGCACTCTTGCGGGCCGCCTTAGTGGCTAACTGTTTACGAGGAGCTTTTCCACCTGTTGATTTCCGGGCGGTTTGCTTGGTACGAGCCATAGCCAACAAGATTGGACGCTTCAGTCTAGTAATCTTCAGAAATTTAACGCTTTTCTCGCGATCTCCAGTGACAAAACCGATTTTATAACAAGCGCTCAACGATCCGATTGGTTATCCAAAGTTTGCTTGTGATTGGCTGCGGTGAATTTCTTTGTTCGGGTACTCTTTTTTTCCGAGGACGAGGCGGAAAGTAAATTTTAGTAAACTCTGACCTGCAATTTTTCTCGAAACTGCCCTCGGTTTTCAGTCGCTCGCCTTCAGTGAGTACTCTCGAAAAA--GTAATAAACTAATTAGTGAGTGAGTG--------------
>6099_PocHistR.ab1
-CTCTTGGAGCGCTAGTACAGCGGAACTTTGGAATCGCAGATCGGTTTTGAAATCCTGCGCGATCTCCCGCACAAGCCGTTGAAAGGGCAACTTGCGGATAAGTAACTCCGTAGACTTCTGATAACGACGGATTTCACGGAGTGCAACTGTGCCTGGTCTGTAACGGTGAGGTTTCTTCACGCCACCCGTAGCGGGAGCACTCTTGCGGGCCGCCTTAGTGGCTAACTGTTTACGAGGAGCTTTTCCACCTGTTGATTTCCGGGCGGTTTGCTTGGTACGAGCCATAGCCAACAAGATTGGACGCTTCAGTCTAGTAATCTTCAGAAATTTTACGCTTTTCTCGCGATCTCCAGTGACAAAACCGATTTTATAACAAGCGCTCAACGATCCGATTGGTTATCCAAAGTTTACTTGTGATTGGCTGCGGTGAATTTCTTTGTTCGGGTACTCTTTTTTTCCGAGGACTAGGCGGAAAGTAAATTTTAGTAAACTCTGACCTGCAATTTTTCTCGAAACTGCCCTCGGTTTTCAGTCGCTCGCCTTCAGTGAGTACTCTCGAAAAA--GTAATAAACTAATTAGTGAGTG------------------
>3010_PocHistR.ab1
-CTCTTGGAGCGCTAGTACAGCGGAACTTTGGAATCGCAGATCGGTTTTGAAATCCTGCGCGATCTCCCGCACAAGTCGTTGAAAGGGCAACTTGCGGATAAGTAACTCCGTAGACTTCTGATAACGACGGATTTCACGGAGTGCAACTGTGCCTGGTCTGTAACGGTGAGGTTTCTTCACGCCACCCGTAGCGGGAGCACTCTTGCGGGCCGCCTTAGTGGCTAACTGTTTACGAGGAGCTTTTCCACCTGTTGATTTCCGGGCGGTTTGCTTGGTACGAGCCATAGCCAACAAGATTGGACGCTTCAGTCTAGTAATCTTCAGAAATTTAACGCTTTTCTCGCGATCTCCAGTGACAAAACCGATTTTATAACAAGCGCTCAACGATCCGATTGGTTATCCAAAGTTTGCTTGTGATTGGCTGCGGTGAATTTCTTTGTTCGGGTACTCTTTTTTTCCGAGGACGAGGCGGAAAGTAAATTTTAGTAAACTCTGACCTGCAATTTTTCTCGAAACTGCCCTCGGTTTTCAGTCGCTCGCCTTCAGTGAGTACTCTCGAAAAA--GTAATAAACTAATTAGTGAGTGAGTG--------------
>3036_PocHistR.ab1
-CTCTTGGAGCGCTAGTACAGCGGAACTTTGGAATCGCAGATCGGTTTTGAAATCCTGCGCGATCTCCCGCACAAGCCGTTGAAAGGGCAACTTGCGGATAAGTAACTCCGTAGACTTCTGATAACGACGGATTTCACGGAGTGCAACTGTGCCTGGTCTGTAACGGTGAGGTTTCTTCACGCCACCCGTAGCGGGAGCACTCTTGCGGGCCGCCTTAGTGGCTAACTGTTTACGAGGAGCTTTTCCACCTGTTGATTTCCGGGCGGTTTGCTTGGTACGAGCCATAGCCAACAAGATTGGACGCTTCAGTCTAGTAATCTTCAGAAATTTTACGCTTTTCTCGCGATCTCCAGTGACAAAACCTATTTTATAACAAGCGCTCAACGATCCGATTGGTTATCCAAAGTTTGCTTGTGATTGGCTGCGGTGAATTTCTTTGTTCGGGTACTCTTTTTTTCCGAGGACGAGGCGGAAAGTAAATTTTAGTAAACTCTGACCTGCAATTTTTCTCGAAACTGCCCTCGGTTTTCAGTCGCTCGCCTTCAGTGAGTACTCTGGAAAAAGGGTAATAACCTAATTAGTGAGTGAGTG--------------
>6011_PocHistR.ab1
-CTCTTGGAGCGCTAGTACAGCGGAACTTTGGAATCGCAGATCGGTTTTGAAATCCTGCGCGATCTCCCGCACAAGTCGTTGAAAGGGCAACTTGCGGATAAGTAACTCCGTAGACTTCTGATAACGACGGATTTCACGGAGTGCAACTGTGCCTGGTCTGTAACGGTGAGGTTTCTTCACGCCACCCGTAGCGGGAGCACTCTTGCGGGCCGCCTTAGTGGCTAACTGTTTACGAGGAGCTTTTCCACCTGTTGATTTCCGGGCGGTTTGCTTGGTACGAGCCATAGCCAACAAGATTGGACGCTTCAGTCTAGTAATCTTCAGAAATTTAACGCTTTTCTCGCGATCTCCAGTGACAAAACCGATTTTATAACAAGCGCTCAACGATCCGATTGGTTATCCAAAGTTTGCTTGTGATTGGCTGCGGTGAATTTCTTTGTTCGGGTACTCTTTTTTTCCGAGGACGAGGCGGAAAGTAAATTTTAGTAAACTCTGACCTGCAATTTTTCTCGAAACTGCCCTCGGTTTTCAGTCGCTCGCCTTCAGTGAGTACTCTCGAAAAA--GTAATAAACTAATTAGTGAGTGAGTG--------------
>6018_PocHistR.ab1
-CTCTTGGAGCGCTAGTACAGCGGAACTTTGGAATCGCAGATCGGTTTTGAAATCCTGCGCGATCTCCCGCACAAGTCGTTGAAAGGGCAACTTGCGGATAAGTAACTCCGTAGACTTCTGATAACGACGGATTTCACGGAGTGCAACTGTGCCTGGTCTGTAACGGTGAGGTTTCTTCACGCCACCCGTAGCGGGAGCACTCTTGCGGGCCGCCTTAGTGGCTAACTGTTTACGAGGAGCTTTTCCACCTGTTGATTTCCGGGCGGTTTGCTTGGTACGAGCCATAGCCAACAAGATTGGACGCTTCAGTCTAGTAATCTTCAGAAATTTAACGCTTTTCTCGCGATCTCCAGTGACAAAACCAATTTTATAACAAGCGCTCAACGATCCGATTGGTTATCCAAAGTTTGCTTGTGATTGGCTGCGGTGAATTTCTTTGTTCGGGTACTCTTTTTTTCCGAGGACGAGGCGGAAAGTAAATTTTAGTAAACTCTGACCTGCAATTTTTCTCGAAACTGCCCTCGGTTTTCAGTCGCTCGCCTTCAGTGAGTACTCTGGAAAAA--GTAATAAACTATATACTGAGTGAT----------------
>6010_PocHistR.ab1
-CTCTTGGAGCGCTAGTACAGCGGAACTTTGGAATCGCAGATCGGTTTTGAAATCCTGCGCGATCTCCCGCACAAGCCGTTGAAAGGGCAACTTGCGGATAAGTAACTCCGTAGACTTCTGATAACGACGGATTTCACGGAGTGCAACTGTGCCTGGTCTGTAACGGTGAGGTTTCTTCACGCCACCCGTAGCGGGAGCACTCTTGCGGGCCGCCTTAGTGGCTAACTGTTTACGAGGAGCTTTTCCACCTGTTGATTTCCGGGCGGTTTGCTTGGTACGAGCCATAGCCAACAAGATTGGACGCTTCAGTCTAGTAATCTTCAGAAATTTTACGCTTTTCTCGCGATCTCCAGTGACAAAACCTATTTTATAACAAGCGCTCAACGATCCGATTGGTTATCCAAAGTTTGCTTGTGATTGGCTGCGGTGAATTTCTTTGTTCGGGTACTCTTTTTTTCCGAGGACGAGGCGGAAAGTAAATTTTAGTAAACTCTGACCTGCAATTTTTCTCGAAACTGCCCTCGGTTTTCATTCGCTCGCCTTCAGTGAGTACTCTGGAAAAAGGGTAATAACCTAATTAGTGAGTGAGTG--------------
>6100_PocHistR.ab1
--TCTTGGAGCGCTAGTACAGCGGAACTTTGGAATCGCAGATCGGTTTTGAAATCCTGCGCGATCTCCCGCACAAGTCGTTGAAAGGGCAACTTGCGGATAAGTAACTCCGTAGACTTCTGATAACGACGGATTTCACGGAGTGCAACTGTGCCTGGTCTGTAACGGTGAGGTTTCTTCACGCCACCCGTAGCGGGAGCACTCTTGCGGGCCGCCTTAGTGGCTAACTGTTTACGAGGAGCTTTTCCACCTGTTGATTTCCGGGCGGTTTGCTTGGTACGAGCCATAGCCAACAAGATTGGACGCTTCAGTCTAGTAATCTTCAGAAATTTAACGCTTTTCTCGCGATCTCCAGTGACAAAACCGATTTTATAACAAGCGCTCAACGATCCGATTGGTTATCCAAAGTTTGCTTGTGATTGGCTGCGGTGAATTTCTTTGTTCGGGTACTCTTTTTTTCCGAGGACGAGGCGGAAAGTAAATTTTAGTAAACTCTGACCTGCAATTTTTCTCGAAACTGCCCTCGGTTTTCAGTCGCTCGCCTTCAGTGAGTACTCTCGAAAAA--GTAATAAACTAATTAGTGAGTGAGTG--------------
>6084_PocHistR.ab1
--TCTTGGAGCGCTAGTACAGCGGAACTTTGGAATCGCAGATCGGTTTTGAAATCCTGCGCGATCTCCCGCACAAGTCGTTGAAAGGGCAACTTGCGGATAAGTAACTCCGTAGACTTCTGATAACGACGGATTTCACGGAGTGCAACTGTGCCTGGTCTGTAACGGTGAGGTTTCTTCACGCCACCCGTAGCGGGAGCACTCTTGCGGGCCGCCTTAGTGGCTAACTGTTTACGAGGAGCTTTTCCACCTGTTGATTTCCGGGCGGTTTGCTTGGTACGAGCCATAGCCAACAAGATTGGACGCTTCAGTCTAGTAATCTTCAGAAATTTAACGCTTTTCTCGCGATCTCCAGTGACAAAACCGATTTTATAACAAGCGCTCAACGATCCGATTGGTTATCCAAAGTTTGCTTGTGATTGGCTGCGGTGAATTTCTTTGTTCGGGTACTCTTTTTTTCCGAGGACGAGGCGGAAAGTAAATTTTAGTAAACTCTGACCTGCAATTTTTCTCGAAACTGCCCTCGGTTTTCAGTCGCTCGCCTTCAGTGAGTACTCTCGAAAAA--GTAATAAACTAATTAGTGAGTGAGTG--------------
>3040_PocHistR.ab1
--TCTTGGAGCGCTAGTACAGCGGAACTTTGGAATCGCAGATCGGTTTTGAAATCCTGCGCGATCTCCCGCACAAGCCGTTGAAAGGGCAACTTGCGGATAAGTAACTCCGTAGACTTCTGATAACGACGGATTTCACGGAGTGCAACTGTGCCTGGTCTGTAACGGTGAGGTTTCTTCACGCCACCCGTAGCGGGAGCACTCTTGCGGGCCGCCTTAGTGGCTAACTGTTTACGAGGAGCTTTTCCACCTGTTGATTTCCGGGCGGTTTGCTTGGTACGAGCCATAGCCAACAAGATTGGACGCTTCAGTCTAGTAATCTTCAGAAATTTTACGCTTTTCTCGCGATCTCCAGTGACAAAACCTATTTTATAACAAGCGCTCAACGATCCGATTGGTTATCCAAAGTTTGCTTGTGATTGGCTGCGGTGAATTTCTTTGTTCGGGTACTCTTTTTTTCCGAGGACGAGGCGGAAAGTAAATTTTAGTAAACTCTGACCTGCAATTTTTCTCGAAACTGCCCTCGGTTTTCAGTCGCTCGCCTTCAGTGAGTACTCTGGAAAAAGGGTAATAACCTAATTAGTGAGTGAGTGAGTGAGTGGTGGAA
>6060_PocHistR.ab1
---CTTGGAGCGCTAGTACAGCGGAACTTTGGAATCGCAGATCGGTTTTGAAATCCTGCGCGATCTCCCGCACAAGTCGTTGAAAGGGCAACTTGCGGATAAGTAACTCCGTAGACTTCTGATAACGACGGATTTCACGGAGTGCAACTGTGCCTGGTCTGTAACGGTGAGGTTTCTTCACGCCACCCGTAGCGGGAGCACTCTTGCGGGCCGCCTTAGTGGCTAACTGTTTACGAGGAGCTTTTCCACCTGTTGATTTCCGGGCGGTTTGCTTGGTACGAGCCATAGCCAACAAGATTGGACGCTTCAGTCTAGTAATCTTCAGAAATTTAACGCTTTTCTCGCGATCTCCAGTGACAAAACCGATTTTATAACAAGCGCTCAACGATCCGATTGGTTATCCAAAGTTTGCTTGTGATTGGCTGCGGTGAATTTCTTTGTTCGGGTACTCTTTTTTTCCGAGGACGAGGCGGAAAGTAAATTTTAGTAAACTCTGACCTGCAATTTTTCTCGAAACTGCCCTCGGTTTTCAGTCGCTCGCCTTCAGTGAGTACTCTCGAAAAA--GTAATAAACTAATTAGTGAGTGAGTG--------------
>6004_PocHistR.ab1
---CTTGGAGCGCTAGTACAGCGGAACTTTGGAATCGCAGATCGGTTTTGAAATCCTGCGCGATCTCCCGCACAAGCCGTTGAAAGGGCAACTTGCGGATAAGTAACTCCGTAGACTTCTGATAACGACGGATTTCACGGAGTGCAACTGTGCCTGGTCTGTAACGGTGAGGTTTCTTCACGCCACCCGTAGCGGGAGCACTCTTGCGGGCCGCCTTAGTGGCTAACTGTTTACGAGGAGCTTTTCCACCTGTTGATTTCCGGGCGGTTTGCTTGGTACGAGCCATAGCCAACAAGATTGGACGCTTCAGTCTAGTAATCTTCAGAAATTTTACGCTTTTCTCGCGATCTCCAGTGACAAAACCTATTTTATAACAAGCGCTCAACGATCCGATTGGTTATCCAAAGTTTGCTTGTGATTGGCTGCGGTGAATTTCTTTGTTCGGGTACTCTTTTTTTCCGAGGACGAGGCGGAAAGTAAATTTTAGTAAACTCTGACCTGCAATTTTTCTCGAAACTGCCCTCGGTTTTCAGTCGCTCGCCTTCAGTGAGTACTCTGGAAAAAGGGTAATAACCTAATTAGTGAGTGAGTG--------------
>6092_PocHistR.ab1
----TTGGAGCGCTAGTACAGCGGAACTTTGGAATCGCAGATCGGTTTTGAAATCCTGCGCGATCTCCCGCACAAGCCGTTGAAAGGGCAACTTGCGGATAAGTAACTCCGTAGACTTCTGATAACGACGGATTTCACGGAGTGCAACTGTGCCTGGTCTGTAACGGTGAGGTTTCTTCACGCCACCCGTAGCGGGAGCACTCTTGCGGGCCGCCTTAGTGGCTAACTGTTTACGAGGAGCTTTTCCACCTGTTGATTTCCGGGCGGTTTGCTTGGTACGAGCCATAGCCAACAAGATTGGACGCTTCAGTCTAGTAATCTTCAGAAATTTTACGCTTTTCTCGCGATCTCCAGTGACAAAACCGATTTTATAACAAGCGCTCAACGATCCGATTGGTTATCCAAAGTTTACTTGTGATTGGCTGCGGTGAATTTCTTTGTTCGGGTACTCTTTTTTTCCGAGGACTAGGCGGAAAGTAAATTTTAGTAAACTCTGACCTGCAATTTTTCTCGAAACTGCCCTCGGTTTTCAGTCGCTCGCCTTCAGTGAGTACTCTCGAAAAA--GTAATAAACTAATTAGTGAGTGAGTG--------------
>6086_PocHistR.ab1
-----TGGAGCGCTAGTACAGCGGAACTTTGGAATCGCAGATCGGTTTTGAAATCCTGCGCGATCTCCCGCACAAGTCGTTGAAAGGGCAACTTGCGGATAAGTAACTCCGTAGACTTCTGATAACGACGGATTTCACGGAGTGCAACTGTGCCTGGTCTGTAACGGTGAGGTTTCTTCACGCCACCCGTAGCGGGAGCACTCTTGCGGGCCGCCTTAGTGGCTAACTGTTTACGAGGAGCTTTTCCACCTGTTGATTTCCGGGCGGTTTGCTTGGTACGAGCCATAGCCAACAAGATTGGACGCTTCAGTCTAGTAATCTTCAGAAATTTAACGCTTTTCTCGCGATCTCCAGTGACAAAACCGATTTTATAACAAGCGCTCAACGATCCGATTGGTTATCCAAAGTTTACTTGTGATTGGCTGCGGTGAATTTCTTTGTTCGGGTACTCTTTTTTTCCGAGGACGAGGCGGAAAGTAAATTTTAGTAAACTCTGACCTGCAATTTTTCTCGAAACTGCCCTCGGTTTTCAGTCGCTCGCCTTCAGTGAGTACTCTCGAAAAA--GTAATAAACTAATTAGTGAGTGAGTG--------------
>6057_PocHistR.ab1
---------GCGCTAGTACAGCGG-ACTTTGGAATCGCAGATCGGTTTTGAAATCCTGCGCGATCTCCCGCACAAGCCGTTGAAAGGGCAACTTGCGGATAAGTAACTCCGTAGACTTCTGATAACGACGGATTTCACGGAGTGCAACTGTGCCTGGTCTGTAACGGTGAGGTTTCTTCACGCCACCCGTAGCGGGAGCACTCTTGCGGGCCGCCTTAGTGGCTAACTGTTTACGAGGAGCTTTTCCACCTGTTGATTTCCGGGCGGTTTGCTTGGTACGAGCCATAGCCAACAAGATTGGACGCTTCAGTCTAGTAATCTTCAGAAATTTTACGCTTTTCTCGCGATCTCCAGTGACAAAACCTATTTTATAACAAGCGCTCAACGATCCGATTGGTTATCCAAAGTTTGCTTGTGATTGGCTGCGGTGAATTTCTTTGTTCGGGTACTCTTTTTTTCCGAGGACGAGGCGGAAAGTAAATTTTAGTAAACTCTGACCTGCAATTTTTCTCGAAACTGCCCTCGGTTTTCAGTCGCTCGCCTTCAGTGAGTACTCTGGAAAAAGGGTAATAACCTATTTAGAGAGTGAGTGAGGGAGTGA-----
