# Supplementary material for: Molecular assessment of Pocillopora verrucosa (Scleractinia; Pocilloporidae) distribution along a depth gradient in Ludao, Taiwan
Source: PeerJ. 2018 Oct 25;6:e5797. doi: 10.7717/peerj.5797 (PMC6204238; doi:10.7717/peerj.5797)
Supplement: Supplemental Information 2 [file peerj-06-5797-s002.fasta]

>GI3001 P. verrucosa H7 Guewan 38-45m ORF(ATP6)_partial_cds_mitondrial 
GCCTATGTGTTTTGTCTGTTGGTACAAATTTATTTAACAGATACAA-TTTTTTTACATTAAAAATGACCGCCGTAGAAATTTTTTTATGCACAATTATAGGGATGTCGCTAACTGTGAATTATGGATTTGGTATTGGGTGATATAGTAGTTCTTCTCAAGCCTGGTTAAGACACCAAATGGGCATAGACGGTGTAGATACGGTCCATCCTTGAGCTTATTTTAATTATGTGCGCCAGCATTCTATTGCTCGTAATGTTGGGGTACAAGTGAATCTAGATTCAACTGAAGGACCAAATGATGTTGGGGTACAAGTGAATCAAGAGTCTGAACAGTCTGTGGATGTTGTTTTTATAGAATTGGAAGGGCGAAGGGTCCCCGTAAGGGGGGTGAATCTACATGTTGAGCGGCGTGGTTATTTGGATAATCGGTCTAATCAAGAAGGTGTTGAGAATAGTTTAGGAGATCAATTTGAAGATGTGGCTTTTTTAGGGGGGAGTACAAGTACAATTACACCAGAAAGTGTAAATAGGGGCGCTCCAAGTGGTAATATAAGAAATGTATTAAGTGATTCATTAATAGAGAGGAGAGGCCAAGACCAAACTTTAAGTGAAATAAAGGTAGAAACACCTCCAGGTGCTTCAAGGGGTGGCCGATG


>GI3002 P. verrucosa H7 Guewan 38-45m ORF(ATP6)_partial_cds_mitondrial 
GCCTATGTGTTTTGTCTGTTGGTACAAATTTATTTAACAGATACAA-TTTTTTTACATTAAAAATGACCGCCGTAGAAATTTTTTTATGCACAATTATAGGGATGTCGCTAACTGTGAATTATGGATTTGGTATTGGGTGATATAGTAGTTCTTCTCAAGCCTGGTTAAGACACCAAATGGGCATAGACGGTGTAGATACGGTCCATCCTTGAGCTTATTTTAATTATGTGCGCCAGCATTCTATTGCTCGTAATGTTGGGGTACAAGTGAATCTAGATTCAACTGAAGGACCAAATGATGTTGGGGTACAAGTGAATCAAGAGTCTGAACAGTCTGTGGATGTTGTTTTTATAGAATTGGAAGGGCGAAGGGTCCCCGTAAGGGGGGTGAATCTACATGTTGAGCGGCGTGGTTATTTGGATAATCGGTCTAATCAAGAAGGTGTTGAGAATAGTTTAGGAGATCAATTTGAAGATGTGGCTTTTTTAGGGGGGAGTACAAGTACAATTACACCAGAAAGTGTAAATAGGGGCGCTCCAAGTGGTAATATAAGAAATGTATTAAGTGATTCATTAATAGAGAGGAGAGGCCAAGACCAAACTTTAAGTGAAATAAAGGTAGAAACACCTCCAGGTGCTTCAAGGGGTGGCCGATG


>GI3003 P. verrucosa H9 Guewan 38-45m ORF(ATP6)_partial_cds_mitondrial 
GCCTATGTGTTTTGTCTGTTGGTACAAATTTATTTAACAGATACAA-TTTTTTTACATTAAAAGTGACCGCCGTAGAAATTTTTTTATGCACAATTATAGGGATGTCGTTAACTGTGAATTATGGATTTGGTATTGGGTGATATAGTAGTTCTTCTCAAGCCTGGTTAAGACACCAAATGGGCATAGACGGTGTAGATACGGTCCATCCTTGAGCTTATTTTAATTATGTGCGCCAGCATTCTATTGCTCGTAATGTTGGGGTACAAGTGAATCTAGATTCAACTGAAGGACCAAATGATGTTGGGGTACAAGTGAATCAAGAGTCTGAACAGTCTGTGGATGTTGTTTTTATAGAATTGGAAGGGCGAAGGGTCCCCGTAAGGGGGGTGAATCTACATGTTGAGCGGCGTGGTTATTTGGATAATCGGTCTAATCAAGAAGGTGTTGAGAATAGTTTAGGAGATCAATTTGAAGATGTGGCTTTTTTAGGGGGGAGTACAAGTACAATTACACCAGAAAGTGTAAATAGGGGCGCTCCAAGTGGTAATATAAGAAATGTATTAAGTGATTCATTAATAGAGAGGAGAGGCCAAGACCAAACTTTAAGTGAAATAAAGGTAGAAACACCTCCAGGTGCTTCAAGGGGTGGCCGATG


>GI3004 P. verrucosa H9 Guewan 38-45m ORF(ATP6)_partial_cds_mitondrial 
GCCTATGTGTTTTGTCTGTTGGTACAAATTTATTTAACAGATACAA-TTTTTTTACATTAAAAGTGACCGCCGTAGAAATTTTTTTATGCACAATTATAGGGATGTCGTTAACTGTGAATTATGGATTTGGTATTGGGTGATATAGTAGTTCTTCTCAAGCCTGGTTAAGACACCAAATGGGCATAGACGGTGTAGATACGGTCCATCCTTGAGCTTATTTTAATTATGTGCGCCAGCATTCTATTGCTCGTAATGTTGGGGTACAAGTGAATCTAGATTCAACTGAAGGACCAAATGATGTTGGGGTACAAGTGAATCAAGAGTCTGAACAGTCTGTGGATGTTGTTTTTATAGAATTGGAAGGGCGAAGGGTCCCCGTAAGGGGGGTGAATCTACATGTTGAGCGGCGTGGTTATTTGGATAATCGGTCTAATCAAGAAGGTGTTGAGAATAGTTTAGGAGATCAATTTGAAGATGTGGCTTTTTTAGGGGGGAGTACAAGTACAATTACACCAGAAAGTGTAAATAGGGGCGCTCCAAGTGGTAATATAAGAAATGTATTAAGTGATTCATTAATAGAGAGGAGAGGCCAAGACCAAACTTTAAGTGAAATAAAGGTAGAAACACCTCCAGGTGCTTCAAGGGGTGGCCGATG


>GI3005 P. verrucosa H9 Guewan 38-45m ORF(ATP6)_partial_cds_mitondrial 
GCCTATGTGTTTTGTCTGTTGGTACAAATTTATTTAACAGATACAA-TTTTTTTACATTAAAAGTGACCGCCGTAGAAATTTTTTTATGCACAATTATAGGGATGTCGTTAACTGTGAATTATGGATTTGGTATTGGGTGATATAGTAGTTCTTCTCAAGCCTGGTTAAGACACCAAATGGGCATAGACGGTGTAGATACGGTCCATCCTTGAGCTTATTTTAATTATGTGCGCCAGCATTCTATTGCTCGTAATGTTGGGGTACAAGTGAATCTAGATTCAACTGAAGGACCAAATGATGTTGGGGTACAAGTGAATCAAGAGTCTGAACAGTCTGTGGATGTTGTTTTTATAGAATTGGAAGGGCGAAGGGTCCCCGTAAGGGGGGTGAATCTACATGTTGAGCGGCGTGGTTATTTGGATAATCGGTCTAATCAAGAAGGTGTTGAGAATAGTTTAGGAGATCAATTTGAAGATGTGGCTTTTTTAGGGGGGAGTACAAGTACAATTACACCAGAAAGTGTAAATAGGGGCGCTCCAAGTGGTAATATAAGAAATGTATTAAGTGATTCATTAATAGAGAGGAGAGGCCAAGACCAAACTTTAAGTGAAATAAAGGTAGAAACACCTCCAGGTGCTTCAAGGGGTGGCCGATG


>GI3006 P. verrucosa H9 Guewan 38-45m ORF(ATP6)_partial_cds_mitondrial 
GCCTATGTGTTTTGTCTGTTGGTACAAATTTATTTAACAGATACAA-TTTTTTTACATTAAAAGTGACCGCCGTAGAAATTTTTTTATGCACAATTATAGGGATGTCGTTAACTGTGAATTATGGATTTGGTATTGGGTGATATAGTAGTTCTTCTCAAGCCTGGTTAAGACACCAAATGGGCATAGACGGTGTAGATACGGTCCATCCTTGAGCTTATTTTAATTATGTGCGCCAGCATTCTATTGCTCGTAATGTTGGGGTACAAGTGAATCTAGATTCAACTGAAGGACCAAATGATGTTGGGGTACAAGTGAATCAAGAGTCTGAACAGTCTGTGGATGTTGTTTTTATAGAATTGGAAGGGCGAAGGGTCCCCGTAAGGGGGGTGAATCTACATGTTGAGCGGCGTGGTTATTTGGATAATCGGTCTAATCAAGAAGGTGTTGAGAATAGTTTAGGAGATCAATTTGAAGATGTGGCTTTTTTAGGGGGGAGTACAAGTACAATTACACCAGAAAGTGTAAATAGGGGCGCTCCAAGTGGTAATATAAGAAATGTATTAAGTGATTCATTAATAGAGAGGAGAGGCCAAGACCAAACTTTAAGTGAAATAAAGGTAGAAACACCTCCAGGTGCTTCAAGGGGTGGCCGATG


>GI3008 P. verrucosa H9 Guewan 38-45m ORF(ATP6)_partial_cds_mitondrial 
GCCTATGTGTTTTGTCTGTTGGTACAAATTTATTTAACAGATACAA-TTTTTTTACATTAAAAGTGACCGCCGTAGAAATTTTTTTATGCACAATTATAGGGATGTCGTTAACTGTGAATTATGGATTTGGTATTGGGTGATATAGTAGTTCTTCTCAAGCCTGGTTAAGACACCAAATGGGCATAGACGGTGTAGATACGGTCCATCCTTGAGCTTATTTTAATTATGTGCGCCAGCATTCTATTGCTCGTAATGTTGGGGTACAAGTGAATCTAGATTCAACTGAAGGACCAAATGATGTTGGGGTACAAGTGAATCAAGAGTCTGAACAGTCTGTGGATGTTGTTTTTATAGAATTGGAAGGGCGAAGGGTCCCCGTAAGGGGGGTGAATCTACATGTTGAGCGGCGTGGTTATTTGGATAATCGGTCTAATCAAGAAGGTGTTGAGAATAGTTTAGGAGATCAATTTGAAGATGTGGCTTTTTTAGGGGGGAGTACAAGTACAATTACACCAGAAAGTGTAAATAGGGGCGCTCCAAGTGGTAATATAAGAAATGTATTAAGTGATTCATTAATAGAGAGGAGAGGCCAAGACCAAACTTTAAGTGAAATAAAGGTAGAAACACCTCCAGGTGCTTCAAGGGGTGGCCGATG


>GI3009 P. verrucosa H7 Guewan 38-45m ORF(ATP6)_partial_cds_mitondrial 
GCCTATGTGTTTTGTCTGTTGGTACAAATTTATTTAACAGATACAA-TTTTTTTACATTAAAAATGACCGCCGTAGAAATTTTTTTATGCACAATTATAGGGATGTCGCTAACTGTGAATTATGGATTTGGTATTGGGTGATATAGTAGTTCTTCTCAAGCCTGGTTAAGACACCAAATGGGCATAGACGGTGTAGATACGGTCCATCCTTGAGCTTATTTTAATTATGTGCGCCAGCATTCTATTGCTCGTAATGTTGGGGTACAAGTGAATCTAGATTCAACTGAAGGACCAAATGATGTTGGGGTACAAGTGAATCAAGAGTCTGAACAGTCTGTGGATGTTGTTTTTATAGAATTGGAAGGGCGAAGGGTCCCCGTAAGGGGGGTGAATCTACATGTTGAGCGGCGTGGTTATTTGGATAATCGGTCTAATCAAGAAGGTGTTGAGAATAGTTTAGGAGATCAATTTGAAGATGTGGCTTTTTTAGGGGGGAGTACAAGTACAATTACACCAGAAAGTGTAAATAGGGGCGCTCCAAGTGGTAATATAAGAAATGTATTAAGTGATTCATTAATAGAGAGGAGAGGCCAAGACCAAACTTTAAGTGAAATAAAGGTAGAAACACCTCCAGGTGCTTCAAGGGGTGGCCGATG


>GI3010 P. verrucosa H5 Guewan 38-45m ORF(ATP6)_partial_cds_mitondrial 
GCCTATGTGTTTTGTCTGTTGGTACAAATTTATTTAACAGATACAA-TTTTTTTACATTAAAAATGACCGCCGTAGAAATTTTTTTATGCACAATTATAGGGATGTCGCTAACTGTGAATTATGGATTTGGTATTGGGTGATATAGTAGTTCTTCTCAAGCCTGGTTAAGACACCAAATGGGCATAGACGGTGCAGATACGGTCCATCCTTGAGCTTATTTTAATTATGTGCGCCAGCATTCTATTGCTCGTAATGTTGGGGTACAAGTGAATCTAGATTCAACTGAAGGACCAAATGATGTTGGGGTACAAGTGAATCAAGAGTCTGAACAGTCTGTGGATGTTGTTTTTATAGAATTGGAAGGGCGAAGGGTCCCCGTAAGGGGGGTGAATCTACATGTTGAGCGGCGTGGTCATTTGGATAATCGGTCTAATCAAGAAGGTGTTGAGAATAGTTTAGGAGATCAATTTGAAGATGTGGCTTTTTTAGGGGGGAGTACAAGTACAATTACACCAGAAAGTGTAAATAGGGGCGCTCCAAGTGGTAATATAAGAAATGTATTAAGTGATTCATTAATAGAGAGGAGAGGCCAAGACCAAACTTTAAGTGAAATAAAGGTAGAAACACCTCCAGGTGCTTCAAGGGGTGGCCGATG


>GI3012 P. verrucosa H7 Guewan 38-45m ORF(ATP6)_partial_cds_mitondrial 
GCCTATGTGTTTTGTCTGTTGGTACAAATTTATTTAACAGATACAA-TTTTTTTACATTAAAAATGACCGCCGTAGAAATTTTTTTATGCACAATTATAGGGATGTCGCTAACTGTGAATTATGGATTTGGTATTGGGTGATATAGTAGTTCTTCTCAAGCCTGGTTAAGACACCAAATGGGCATAGACGGTGTAGATACGGTCCATCCTTGAGCTTATTTTAATTATGTGCGCCAGCATTCTATTGCTCGTAATGTTGGGGTACAAGTGAATCTAGATTCAACTGAAGGACCAAATGATGTTGGGGTACAAGTGAATCAAGAGTCTGAACAGTCTGTGGATGTTGTTTTTATAGAATTGGAAGGGCGAAGGGTCCCCGTAAGGGGGGTGAATCTACATGTTGAGCGGCGTGGTTATTTGGATAATCGGTCTAATCAAGAAGGTGTTGAGAATAGTTTAGGAGATCAATTTGAAGATGTGGCTTTTTTAGGGGGGAGTACAAGTACAATTACACCAGAAAGTGTAAATAGGGGCGCTCCAAGTGGTAATATAAGAAATGTATTAAGTGATTCATTAATAGAGAGGAGAGGCCAAGACCAAACTTTAAGTGAAATAAAGGTAGAAACACCTCCAGGTGCTTCAAGGGGTGGCCGATG


>GI3013 P. verrucosa H8 Guewan 38-45m ORF(ATP6)_partial_cds_mitondrial 
GCCTATGTGTTTTGTCTGTTGGTACAAATTTATTTAACAGATACAA-TTTTTTTACATTAAAAATGACCGCCGTAGAAATTTTTTTATGCACAATTATAGGGATGTCGTTAACTGTGAATTATGGATTTGGTATTGGGTGATATAGTAGTTCTTCTCAAGCCTGGTTAAGACACCAAATGGGCATAGACGGTGTAGATACGGTCCATCCTTGAGCTTATTTTAATTATGTGCGCCAGCATTCTATTGCTCGTAATGTTGGGGTACAAGTGAATCTAGATTCAACTGAAGGACCAAATGATGTTGGGGTACAAGTGAATCAAGAGTCTGAACAGTCTGTGGATGTTGTTTTTATAGAATTGGAAGGGCGAAGGGTCCCCGTAAGGGGGGTGAATCTACATGTTGAGCGGCGTGGTTATTTGGATAATCGGTCTAATCAAGAAGGTGTTGAGAATAGTTTAGGAGATCAATTTGAAGATGTGGCTTTTTTAGGGGGGAGTACAAGTACAATTACACCAGAAAGTGTAAATAGGGGCGCTCCAAGTGGTAATATAAGAAATGTATTAAGTGATTCATTAATAGAGAGGAGAGGCCAAGACCAAACTTTAAGTGAAATAAAGGTAGAAACACCTCCAGGTGCTTCAAGGGGTGGCCGATG


>GI3014 P. verrucosa H5 Guewan 38-45m ORF(ATP6)_partial_cds_mitondrial 
GCCTATGTGTTTTGTCTGTTGGTACAAATTTATTTAACAGATACAA-TTTTTTTACATTAAAAATGACCGCCGTAGAAATTTTTTTATGCACAATTATAGGGATGTCGCTAACTGTGAATTATGGATTTGGTATTGGGTGATATAGTAGTTCTTCTCAAGCCTGGTTAAGACACCAAATGGGCATAGACGGTGCAGATACGGTCCATCCTTGAGCTTATTTTAATTATGTGCGCCAGCATTCTATTGCTCGTAATGTTGGGGTACAAGTGAATCTAGATTCAACTGAAGGACCAAATGATGTTGGGGTACAAGTGAATCAAGAGTCTGAACAGTCTGTGGATGTTGTTTTTATAGAATTGGAAGGGCGAAGGGTCCCCGTAAGGGGGGTGAATCTACATGTTGAGCGGCGTGGTCATTTGGATAATCGGTCTAATCAAGAAGGTGTTGAGAATAGTTTAGGAGATCAATTTGAAGATGTGGCTTTTTTAGGGGGGAGTACAAGTACAATTACACCAGAAAGTGTAAATAGGGGCGCTCCAAGTGGTAATATAAGAAATGTATTAAGTGATTCATTAATAGAGAGGAGAGGCCAAGACCAAACTTTAAGTGAAATAAAGGTAGAAACACCTCCAGGTGCTTCAAGGGGTGGCCGATG


>GI3015 P. verrucosa H9 Guewan 23-30m ORF(ATP6)_partial_cds_mitondrial 
GCCTATGTGTTTTGTCTGTTGGTACAAATTTATTTAACAGATACAA-TTTTTTTACATTAAAAGTGACCGCCGTAGAAATTTTTTTATGCACAATTATAGGGATGTCGTTAACTGTGAATTATGGATTTGGTATTGGGTGATATAGTAGTTCTTCTCAAGCCTGGTTAAGACACCAAATGGGCATAGACGGTGTAGATACGGTCCATCCTTGAGCTTATTTTAATTATGTGCGCCAGCATTCTATTGCTCGTAATGTTGGGGTACAAGTGAATCTAGATTCAACTGAAGGACCAAATGATGTTGGGGTACAAGTGAATCAAGAGTCTGAACAGTCTGTGGATGTTGTTTTTATAGAATTGGAAGGGCGAAGGGTCCCCGTAAGGGGGGTGAATCTACATGTTGAGCGGCGTGGTTATTTGGATAATCGGTCTAATCAAGAAGGTGTTGAGAATAGTTTAGGAGATCAATTTGAAGATGTGGCTTTTTTAGGGGGGAGTACAAGTACAATTACACCAGAAAGTGTAAATAGGGGCGCTCCAAGTGGTAATATAAGAAATGTATTAAGTGATTCATTAATAGAGAGGAGAGGCCAAGACCAAACTTTAAGTGAAATAAAGGTAGAAACACCTCCAGGTGCTTCAAGGGGTGGCCGATG


>GI3016 P. verrucosa H7 Guewan 23-30m ORF(ATP6)_partial_cds_mitondrial 
GCCTATGTGTTTTGTCTGTTGGTACAAATTTATTTAACAGATACAA-TTTTTTTACATTAAAAATGACCGCCGTAGAAATTTTTTTATGCACAATTATAGGGATGTCGCTAACTGTGAATTATGGATTTGGTATTGGGTGATATAGTAGTTCTTCTCAAGCCTGGTTAAGACACCAAATGGGCATAGACGGTGTAGATACGGTCCATCCTTGAGCTTATTTTAATTATGTGCGCCAGCATTCTATTGCTCGTAATGTTGGGGTACAAGTGAATCTAGATTCAACTGAAGGACCAAATGATGTTGGGGTACAAGTGAATCAAGAGTCTGAACAGTCTGTGGATGTTGTTTTTATAGAATTGGAAGGGCGAAGGGTCCCCGTAAGGGGGGTGAATCTACATGTTGAGCGGCGTGGTTATTTGGATAATCGGTCTAATCAAGAAGGTGTTGAGAATAGTTTAGGAGATCAATTTGAAGATGTGGCTTTTTTAGGGGGGAGTACAAGTACAATTACACCAGAAAGTGTAAATAGGGGCGCTCCAAGTGGTAATATAAGAAATGTATTAAGTGATTCATTAATAGAGAGGAGAGGCCAAGACCAAACTTTAAGTGAAATAAAGGTAGAAACACCTCCAGGTGCTTCAAGGGGTGGCCGATG


>GI3017 P. verrucosa H9 Guewan 23-30m ORF(ATP6)_partial_cds_mitondrial 
GCCTATGTGTTTTGTCTGTTGGTACAAATTTATTTAACAGATACAA-TTTTTTTACATTAAAAGTGACCGCCGTAGAAATTTTTTTATGCACAATTATAGGGATGTCGTTAACTGTGAATTATGGATTTGGTATTGGGTGATATAGTAGTTCTTCTCAAGCCTGGTTAAGACACCAAATGGGCATAGACGGTGTAGATACGGTCCATCCTTGAGCTTATTTTAATTATGTGCGCCAGCATTCTATTGCTCGTAATGTTGGGGTACAAGTGAATCTAGATTCAACTGAAGGACCAAATGATGTTGGGGTACAAGTGAATCAAGAGTCTGAACAGTCTGTGGATGTTGTTTTTATAGAATTGGAAGGGCGAAGGGTCCCCGTAAGGGGGGTGAATCTACATGTTGAGCGGCGTGGTTATTTGGATAATCGGTCTAATCAAGAAGGTGTTGAGAATAGTTTAGGAGATCAATTTGAAGATGTGGCTTTTTTAGGGGGGAGTACAAGTACAATTACACCAGAAAGTGTAAATAGGGGCGCTCCAAGTGGTAATATAAGAAATGTATTAAGTGATTCATTAATAGAGAGGAGAGGCCAAGACCAAACTTTAAGTGAAATAAAGGTAGAAACACCTCCAGGTGCTTCAAGGGGTGGCCGATG


>GI3018 P. verrucosa H8 Guewan 23-30m ORF(ATP6)_partial_cds_mitondrial 
GCCTATGTGTTTTGTCTGTTGGTACAAATTTATTTAACAGATACAA-TTTTTTTACATTAAAAATGACCGCCGTAGAAATTTTTTTATGCACAATTATAGGGATGTCGTTAACTGTGAATTATGGATTTGGTATTGGGTGATATAGTAGTTCTTCTCAAGCCTGGTTAAGACACCAAATGGGCATAGACGGTGTAGATACGGTCCATCCTTGAGCTTATTTTAATTATGTGCGCCAGCATTCTATTGCTCGTAATGTTGGGGTACAAGTGAATCTAGATTCAACTGAAGGACCAAATGATGTTGGGGTACAAGTGAATCAAGAGTCTGAACAGTCTGTGGATGTTGTTTTTATAGAATTGGAAGGGCGAAGGGTCCCCGTAAGGGGGGTGAATCTACATGTTGAGCGGCGTGGTTATTTGGATAATCGGTCTAATCAAGAAGGTGTTGAGAATAGTTTAGGAGATCAATTTGAAGATGTGGCTTTTTTAGGGGGGAGTACAAGTACAATTACACCAGAAAGTGTAAATAGGGGCGCTCCAAGTGGTAATATAAGAAATGTATTAAGTGATTCATTAATAGAGAGGAGAGGCCAAGACCAAACTTTAAGTGAAATAAAGGTAGAAACACCTCCAGGTGCTTCAAGGGGTGGCCGATG


>GI3019 P. verrucosa H8 Guewan 23-30m ORF(ATP6)_partial_cds_mitondrial 
GCCTATGTGTTTTGTCTGTTGGTACAAATTTATTTAACAGATACAA-TTTTTTTACATTAAAAATGACCGCCGTAGAAATTTTTTTATGCACAATTATAGGGATGTCGTTAACTGTGAATTATGGATTTGGTATTGGGTGATATAGTAGTTCTTCTCAAGCCTGGTTAAGACACCAAATGGGCATAGACGGTGTAGATACGGTCCATCCTTGAGCTTATTTTAATTATGTGCGCCAGCATTCTATTGCTCGTAATGTTGGGGTACAAGTGAATCTAGATTCAACTGAAGGACCAAATGATGTTGGGGTACAAGTGAATCAAGAGTCTGAACAGTCTGTGGATGTTGTTTTTATAGAATTGGAAGGGCGAAGGGTCCCCGTAAGGGGGGTGAATCTACATGTTGAGCGGCGTGGTTATTTGGATAATCGGTCTAATCAAGAAGGTGTTGAGAATAGTTTAGGAGATCAATTTGAAGATGTGGCTTTTTTAGGGGGGAGTACAAGTACAATTACACCAGAAAGTGTAAATAGGGGCGCTCCAAGTGGTAATATAAGAAATGTATTAAGTGATTCATTAATAGAGAGGAGAGGCCAAGACCAAACTTTAAGTGAAATAAAGGTAGAAACACCTCCAGGTGCTTCAAGGGGTGGCCGATG


>GI3021 P. verrucosa H9 Guewan 23-30m ORF(ATP6)_partial_cds_mitondrial 
GCCTATGTGTTTTGTCTGTTGGTACAAATTTATTTAACAGATACAA-TTTTTTTACATTAAAAGTGACCGCCGTAGAAATTTTTTTATGCACAATTATAGGGATGTCGTTAACTGTGAATTATGGATTTGGTATTGGGTGATATAGTAGTTCTTCTCAAGCCTGGTTAAGACACCAAATGGGCATAGACGGTGTAGATACGGTCCATCCTTGAGCTTATTTTAATTATGTGCGCCAGCATTCTATTGCTCGTAATGTTGGGGTACAAGTGAATCTAGATTCAACTGAAGGACCAAATGATGTTGGGGTACAAGTGAATCAAGAGTCTGAACAGTCTGTGGATGTTGTTTTTATAGAATTGGAAGGGCGAAGGGTCCCCGTAAGGGGGGTGAATCTACATGTTGAGCGGCGTGGTTATTTGGATAATCGGTCTAATCAAGAAGGTGTTGAGAATAGTTTAGGAGATCAATTTGAAGATGTGGCTTTTTTAGGGGGGAGTACAAGTACAATTACACCAGAAAGTGTAAATAGGGGCGCTCCAAGTGGTAATATAAGAAATGTATTAAGTGATTCATTAATAGAGAGGAGAGGCCAAGACCAAACTTTAAGTGAAATAAAGGTAGAAACACCTCCAGGTGCTTCAAGGGGTGGCCGATG


>GI3022 P. verrucosa H9 Guewan 23-30m ORF(ATP6)_partial_cds_mitondrial 
GCCTATGTGTTTTGTCTGTTGGTACAAATTTATTTAACAGATACAA-TTTTTTTACATTAAAAGTGACCGCCGTAGAAATTTTTTTATGCACAATTATAGGGATGTCGTTAACTGTGAATTATGGATTTGGTATTGGGTGATATAGTAGTTCTTCTCAAGCCTGGTTAAGACACCAAATGGGCATAGACGGTGTAGATACGGTCCATCCTTGAGCTTATTTTAATTATGTGCGCCAGCATTCTATTGCTCGTAATGTTGGGGTACAAGTGAATCTAGATTCAACTGAAGGACCAAATGATGTTGGGGTACAAGTGAATCAAGAGTCTGAACAGTCTGTGGATGTTGTTTTTATAGAATTGGAAGGGCGAAGGGTCCCCGTAAGGGGGGTGAATCTACATGTTGAGCGGCGTGGTTATTTGGATAATCGGTCTAATCAAGAAGGTGTTGAGAATAGTTTAGGAGATCAATTTGAAGATGTGGCTTTTTTAGGGGGGAGTACAAGTACAATTACACCAGAAAGTGTAAATAGGGGCGCTCCAAGTGGTAATATAAGAAATGTATTAAGTGATTCATTAATAGAGAGGAGAGGCCAAGACCAAACTTTAAGTGAAATAAAGGTAGAAACACCTCCAGGTGCTTCAAGGGGTGGCCGATG


>GI3023 P. verrucosa H9 Guewan 23-30m ORF(ATP6)_partial_cds_mitondrial 
GCCTATGTGTTTTGTCTGTTGGTACAAATTTATTTAACAGATACAA-TTTTTTTACATTAAAAGTGACCGCCGTAGAAATTTTTTTATGCACAATTATAGGGATGTCGTTAACTGTGAATTATGGATTTGGTATTGGGTGATATAGTAGTTCTTCTCAAGCCTGGTTAAGACACCAAATGGGCATAGACGGTGTAGATACGGTCCATCCTTGAGCTTATTTTAATTATGTGCGCCAGCATTCTATTGCTCGTAATGTTGGGGTACAAGTGAATCTAGATTCAACTGAAGGACCAAATGATGTTGGGGTACAAGTGAATCAAGAGTCTGAACAGTCTGTGGATGTTGTTTTTATAGAATTGGAAGGGCGAAGGGTCCCCGTAAGGGGGGTGAATCTACATGTTGAGCGGCGTGGTTATTTGGATAATCGGTCTAATCAAGAAGGTGTTGAGAATAGTTTAGGAGATCAATTTGAAGATGTGGCTTTTTTAGGGGGGAGTACAAGTACAATTACACCAGAAAGTGTAAATAGGGGCGCTCCAAGTGGTAATATAAGAAATGTATTAAGTGATTCATTAATAGAGAGGAGAGGCCAAGACCAAACTTTAAGTGAAATAAAGGTAGAAACACCTCCAGGTGCTTCAAGGGGTGGCCGATG


>GI3024 P. verrucosa H6 Guewan 23-30m ORF(ATP6)_partial_cds_mitondrial 
GCCTATGTGTTTTGTCTGTTGGTACAAATTTATTTAACAGATACAA-TTTTTTTACATTAAAAATGACCGCCGTAGAAATTTTTTTATGCACAATTATAGGGATGTCGCTAACTGTGAATTATGGATTTGGTATTGGGTGATATAGTAGTTCTTCTCAAGCCTGGTTAAGACACCAAATGGGCATAGACGGTGCAGATACGGTTCATCCTTGAGCTTATTTTAATTATGTGCGCCAGCATTCTATTGCTCGTAATGTTGGGGTACAAGTGAATCTAGATTCAACTGAAGGACCAAATGATGTTGGGGTACAAGTGAATCAAGAGTCTGAACAGTCTGTGGATGTTGTTTTTATAGAATTGGAAGGGCGAAGGGTCCCCGTAAGGGGGGTGAATCTACATGTTGAGCGGCGTGGTTATTTGGATAATCGGTCTAATCAAGAAGGTGTTGAGAATAGTTTAGGAGATCAATTTGAAGATGTGGCTTTTTTAGGGGGGAGTACAAGTACAATTACACCAGAAAGTGTAAATAGGGGCGCTCCAAGTGGTAATATAAGAAATGTATTAAGTGATTCATTAATAGAGAGGAGAGGCCAAGACCAAACTTTAAGTGAAATAAAGGTAGAAACACCTCCAGGTGCTTCAAGGGGTGGCCGATG


>GI3025 P. verrucosa H9 Guewan 15m ORF(ATP6)_partial_cds_mitondrial 
GCCTATGTGTTTTGTCTGTTGGTACAAATTTATTTAACAGATACAA-TTTTTTTACATTAAAAGTGACCGCCGTAGAAATTTTTTTATGCACAATTATAGGGATGTCGTTAACTGTGAATTATGGATTTGGTATTGGGTGATATAGTAGTTCTTCTCAAGCCTGGTTAAGACACCAAATGGGCATAGACGGTGTAGATACGGTCCATCCTTGAGCTTATTTTAATTATGTGCGCCAGCATTCTATTGCTCGTAATGTTGGGGTACAAGTGAATCTAGATTCAACTGAAGGACCAAATGATGTTGGGGTACAAGTGAATCAAGAGTCTGAACAGTCTGTGGATGTTGTTTTTATAGAATTGGAAGGGCGAAGGGTCCCCGTAAGGGGGGTGAATCTACATGTTGAGCGGCGTGGTTATTTGGATAATCGGTCTAATCAAGAAGGTGTTGAGAATAGTTTAGGAGATCAATTTGAAGATGTGGCTTTTTTAGGGGGGAGTACAAGTACAATTACACCAGAAAGTGTAAATAGGGGCGCTCCAAGTGGTAATATAAGAAATGTATTAAGTGATTCATTAATAGAGAGGAGAGGCCAAGACCAAACTTTAAGTGAAATAAAGGTAGAAACACCTCCAGGTGCTTCAAGGGGTGGCCGATG


>GI3026 P. verrucosa H7 Guewan 15m ORF(ATP6)_partial_cds_mitondrial 
GCCTATGTGTTTTGTCTGTTGGTACAAATTTATTTAACAGATACAA-TTTTTTTACATTAAAAATGACCGCCGTAGAAATTTTTTTATGCACAATTATAGGGATGTCGCTAACTGTGAATTATGGATTTGGTATTGGGTGATATAGTAGTTCTTCTCAAGCCTGGTTAAGACACCAAATGGGCATAGACGGTGTAGATACGGTCCATCCTTGAGCTTATTTTAATTATGTGCGCCAGCATTCTATTGCTCGTAATGTTGGGGTACAAGTGAATCTAGATTCAACTGAAGGACCAAATGATGTTGGGGTACAAGTGAATCAAGAGTCTGAACAGTCTGTGGATGTTGTTTTTATAGAATTGGAAGGGCGAAGGGTCCCCGTAAGGGGGGTGAATCTACATGTTGAGCGGCGTGGTTATTTGGATAATCGGTCTAATCAAGAAGGTGTTGAGAATAGTTTAGGAGATCAATTTGAAGATGTGGCTTTTTTAGGGGGGAGTACAAGTACAATTACACCAGAAAGTGTAAATAGGGGCGCTCCAAGTGGTAATATAAGAAATGTATTAAGTGATTCATTAATAGAGAGGAGAGGCCAAGACCAAACTTTAAGTGAAATAAAGGTAGAAACACCTCCAGGTGCTTCAAGGGGTGGCCGATG


>GI3027 P. verrucosa H9 Guewan 15m ORF(ATP6)_partial_cds_mitondrial 
GCCTATGTGTTTTGTCTGTTGGTACAAATTTATTTAACAGATACAA-TTTTTTTACATTAAAAGTGACCGCCGTAGAAATTTTTTTATGCACAATTATAGGGATGTCGTTAACTGTGAATTATGGATTTGGTATTGGGTGATATAGTAGTTCTTCTCAAGCCTGGTTAAGACACCAAATGGGCATAGACGGTGTAGATACGGTCCATCCTTGAGCTTATTTTAATTATGTGCGCCAGCATTCTATTGCTCGTAATGTTGGGGTACAAGTGAATCTAGATTCAACTGAAGGACCAAATGATGTTGGGGTACAAGTGAATCAAGAGTCTGAACAGTCTGTGGATGTTGTTTTTATAGAATTGGAAGGGCGAAGGGTCCCCGTAAGGGGGGTGAATCTACATGTTGAGCGGCGTGGTTATTTGGATAATCGGTCTAATCAAGAAGGTGTTGAGAATAGTTTAGGAGATCAATTTGAAGATGTGGCTTTTTTAGGGGGGAGTACAAGTACAATTACACCAGAAAGTGTAAATAGGGGCGCTCCAAGTGGTAATATAAGAAATGTATTAAGTGATTCATTAATAGAGAGGAGAGGCCAAGACCAAACTTTAAGTGAAATAAAGGTAGAAACACCTCCAGGTGCTTCAAGGGGTGGCCGATG


>GI3028 P. verrucosa H9 Guewan 15m ORF(ATP6)_partial_cds_mitondrial 
GCCTATGTGTTTTGTCTGTTGGTACAAATTTATTTAACAGATACAA-TTTTTTTACATTAAAAGTGACCGCCGTAGAAATTTTTTTATGCACAATTATAGGGATGTCGTTAACTGTGAATTATGGATTTGGTATTGGGTGATATAGTAGTTCTTCTCAAGCCTGGTTAAGACACCAAATGGGCATAGACGGTGTAGATACGGTCCATCCTTGAGCTTATTTTAATTATGTGCGCCAGCATTCTATTGCTCGTAATGTTGGGGTACAAGTGAATCTAGATTCAACTGAAGGACCAAATGATGTTGGGGTACAAGTGAATCAAGAGTCTGAACAGTCTGTGGATGTTGTTTTTATAGAATTGGAAGGGCGAAGGGTCCCCGTAAGGGGGGTGAATCTACATGTTGAGCGGCGTGGTTATTTGGATAATCGGTCTAATCAAGAAGGTGTTGAGAATAGTTTAGGAGATCAATTTGAAGATGTGGCTTTTTTAGGGGGGAGTACAAGTACAATTACACCAGAAAGTGTAAATAGGGGCGCTCCAAGTGGTAATATAAGAAATGTATTAAGTGATTCATTAATAGAGAGGAGAGGCCAAGACCAAACTTTAAGTGAAATAAAGGTAGAAACACCTCCAGGTGCTTCAAGGGGTGGCCGATG


>GI3029 P. verrucosa H9 Guewan 15m ORF(ATP6)_partial_cds_mitondrial 
GCCTATGTGTTTTGTCTGTTGGTACAAATTTATTTAACAGATACAA-TTTTTTTACATTAAAAGTGACCGCCGTAGAAATTTTTTTATGCACAATTATAGGGATGTCGTTAACTGTGAATTATGGATTTGGTATTGGGTGATATAGTAGTTCTTCTCAAGCCTGGTTAAGACACCAAATGGGCATAGACGGTGTAGATACGGTCCATCCTTGAGCTTATTTTAATTATGTGCGCCAGCATTCTATTGCTCGTAATGTTGGGGTACAAGTGAATCTAGATTCAACTGAAGGACCAAATGATGTTGGGGTACAAGTGAATCAAGAGTCTGAACAGTCTGTGGATGTTGTTTTTATAGAATTGGAAGGGCGAAGGGTCCCCGTAAGGGGGGTGAATCTACATGTTGAGCGGCGTGGTTATTTGGATAATCGGTCTAATCAAGAAGGTGTTGAGAATAGTTTAGGAGATCAATTTGAAGATGTGGCTTTTTTAGGGGGGAGTACAAGTACAATTACACCAGAAAGTGTAAATAGGGGCGCTCCAAGTGGTAATATAAGAAATGTATTAAGTGATTCATTAATAGAGAGGAGAGGCCAAGACCAAACTTTAAGTGAAATAAAGGTAGAAACACCTCCAGGTGCTTCAAGGGGTGGCCGATG


>GI3030 P. verrucosa H9 Guewan 15m ORF(ATP6)_partial_cds_mitondrial 
GCCTATGTGTTTTGTCTGTTGGTACAAATTTATTTAACAGATACAA-TTTTTTTACATTAAAAGTGACCGCCGTAGAAATTTTTTTATGCACAATTATAGGGATGTCGTTAACTGTGAATTATGGATTTGGTATTGGGTGATATAGTAGTTCTTCTCAAGCCTGGTTAAGACACCAAATGGGCATAGACGGTGTAGATACGGTCCATCCTTGAGCTTATTTTAATTATGTGCGCCAGCATTCTATTGCTCGTAATGTTGGGGTACAAGTGAATCTAGATTCAACTGAAGGACCAAATGATGTTGGGGTACAAGTGAATCAAGAGTCTGAACAGTCTGTGGATGTTGTTTTTATAGAATTGGAAGGGCGAAGGGTCCCCGTAAGGGGGGTGAATCTACATGTTGAGCGGCGTGGTTATTTGGATAATCGGTCTAATCAAGAAGGTGTTGAGAATAGTTTAGGAGATCAATTTGAAGATGTGGCTTTTTTAGGGGGGAGTACAAGTACAATTACACCAGAAAGTGTAAATAGGGGCGCTCCAAGTGGTAATATAAGAAATGTATTAAGTGATTCATTAATAGAGAGGAGAGGCCAAGACCAAACTTTAAGTGAAATAAAGGTAGAAACACCTCCAGGTGCTTCAAGGGGTGGCCGATG


>GI3031 P. verrucosa H9 Guewan 15m ORF(ATP6)_partial_cds_mitondrial 
GCCTATGTGTTTTGTCTGTTGGTACAAATTTATTTAACAGATACAA-TTTTTTTACATTAAAAGTGACCGCCGTAGAAATTTTTTTATGCACAATTATAGGGATGTCGTTAACTGTGAATTATGGATTTGGTATTGGGTGATATAGTAGTTCTTCTCAAGCCTGGTTAAGACACCAAATGGGCATAGACGGTGTAGATACGGTCCATCCTTGAGCTTATTTTAATTATGTGCGCCAGCATTCTATTGCTCGTAATGTTGGGGTACAAGTGAATCTAGATTCAACTGAAGGACCAAATGATGTTGGGGTACAAGTGAATCAAGAGTCTGAACAGTCTGTGGATGTTGTTTTTATAGAATTGGAAGGGCGAAGGGTCCCCGTAAGGGGGGTGAATCTACATGTTGAGCGGCGTGGTTATTTGGATAATCGGTCTAATCAAGAAGGTGTTGAGAATAGTTTAGGAGATCAATTTGAAGATGTGGCTTTTTTAGGGGGGAGTACAAGTACAATTACACCAGAAAGTGTAAATAGGGGCGCTCCAAGTGGTAATATAAGAAATGTATTAAGTGATTCATTAATAGAGAGGAGAGGCCAAGACCAAACTTTAAGTGAAATAAAGGTAGAAACACCTCCAGGTGCTTCAAGGGGTGGCCGATG


>GI3032 P. verrucosa H9 Guewan 15m ORF(ATP6)_partial_cds_mitondrial 
GCCTATGTGTTTTGTCTGTTGGTACAAATTTATTTAACAGATACAA-TTTTTTTACATTAAAAGTGACCGCCGTAGAAATTTTTTTATGCACAATTATAGGGATGTCGTTAACTGTGAATTATGGATTTGGTATTGGGTGATATAGTAGTTCTTCTCAAGCCTGGTTAAGACACCAAATGGGCATAGACGGTGTAGATACGGTCCATCCTTGAGCTTATTTTAATTATGTGCGCCAGCATTCTATTGCTCGTAATGTTGGGGTACAAGTGAATCTAGATTCAACTGAAGGACCAAATGATGTTGGGGTACAAGTGAATCAAGAGTCTGAACAGTCTGTGGATGTTGTTTTTATAGAATTGGAAGGGCGAAGGGTCCCCGTAAGGGGGGTGAATCTACATGTTGAGCGGCGTGGTTATTTGGATAATCGGTCTAATCAAGAAGGTGTTGAGAATAGTTTAGGAGATCAATTTGAAGATGTGGCTTTTTTAGGGGGGAGTACAAGTACAATTACACCAGAAAGTGTAAATAGGGGCGCTCCAAGTGGTAATATAAGAAATGTATTAAGTGATTCATTAATAGAGAGGAGAGGCCAAGACCAAACTTTAAGTGAAATAAAGGTAGAAACACCTCCAGGTGCTTCAAGGGGTGGCCGATG


>GI3033 P. verrucosa H9 Guewan 15m ORF(ATP6)_partial_cds_mitondrial 
GCCTATGTGTTTTGTCTGTTGGTACAAATTTATTTAACAGATACAA-TTTTTTTACATTAAAAGTGACCGCCGTAGAAATTTTTTTATGCACAATTATAGGGATGTCGTTAACTGTGAATTATGGATTTGGTATTGGGTGATATAGTAGTTCTTCTCAAGCCTGGTTAAGACACCAAATGGGCATAGACGGTGTAGATACGGTCCATCCTTGAGCTTATTTTAATTATGTGCGCCAGCATTCTATTGCTCGTAATGTTGGGGTACAAGTGAATCTAGATTCAACTGAAGGACCAAATGATGTTGGGGTACAAGTGAATCAAGAGTCTGAACAGTCTGTGGATGTTGTTTTTATAGAATTGGAAGGGCGAAGGGTCCCCGTAAGGGGGGTGAATCTACATGTTGAGCGGCGTGGTTATTTGGATAATCGGTCTAATCAAGAAGGTGTTGAGAATAGTTTAGGAGATCAATTTGAAGATGTGGCTTTTTTAGGGGGGAGTACAAGTACAATTACACCAGAAAGTGTAAATAGGGGCGCTCCAAGTGGTAATATAAGAAATGTATTAAGTGATTCATTAATAGAGAGGAGAGGCCAAGACCAAACTTTAAGTGAAATAAAGGTAGAAACACCTCCAGGTGCTTCAAGGGGTGGCCGATG


>GI3034 P. verrucosa H6 Guewan 15m ORF(ATP6)_partial_cds_mitondrial 
GCCTATGTGTTTTGTCTGTTGGTACAAATTTATTTAACAGATACAA-TTTTTTTACATTAAAAATGACCGCCGTAGAAATTTTTTTATGCACAATTATAGGGATGTCGCTAACTGTGAATTATGGATTTGGTATTGGGTGATATAGTAGTTCTTCTCAAGCCTGGTTAAGACACCAAATGGGCATAGACGGTGCAGATACGGTTCATCCTTGAGCTTATTTTAATTATGTGCGCCAGCATTCTATTGCTCGTAATGTTGGGGTACAAGTGAATCTAGATTCAACTGAAGGACCAAATGATGTTGGGGTACAAGTGAATCAAGAGTCTGAACAGTCTGTGGATGTTGTTTTTATAGAATTGGAAGGGCGAAGGGTCCCCGTAAGGGGGGTGAATCTACATGTTGAGCGGCGTGGTTATTTGGATAATCGGTCTAATCAAGAAGGTGTTGAGAATAGTTTAGGAGATCAATTTGAAGATGTGGCTTTTTTAGGGGGGAGTACAAGTACAATTACACCAGAAAGTGTAAATAGGGGCGCTCCAAGTGGTAATATAAGAAATGTATTAAGTGATTCATTAATAGAGAGGAGAGGCCAAGACCAAACTTTAAGTGAAATAAAGGTAGAAACACCTCCAGGTGCTTCAAGGGGTGGCCGATG


>GI3035 P. verrucosa H8 Guewan 7m ORF(ATP6)_partial_cds_mitondrial 
GCCTATGTGTTTTGTCTGTTGGTACAAATTTATTTAACAGATACAA-TTTTTTTACATTAAAAATGACCGCCGTAGAAATTTTTTTATGCACAATTATAGGGATGTCGTTAACTGTGAATTATGGATTTGGTATTGGGTGATATAGTAGTTCTTCTCAAGCCTGGTTAAGACACCAAATGGGCATAGACGGTGTAGATACGGTCCATCCTTGAGCTTATTTTAATTATGTGCGCCAGCATTCTATTGCTCGTAATGTTGGGGTACAAGTGAATCTAGATTCAACTGAAGGACCAAATGATGTTGGGGTACAAGTGAATCAAGAGTCTGAACAGTCTGTGGATGTTGTTTTTATAGAATTGGAAGGGCGAAGGGTCCCCGTAAGGGGGGTGAATCTACATGTTGAGCGGCGTGGTTATTTGGATAATCGGTCTAATCAAGAAGGTGTTGAGAATAGTTTAGGAGATCAATTTGAAGATGTGGCTTTTTTAGGGGGGAGTACAAGTACAATTACACCAGAAAGTGTAAATAGGGGCGCTCCAAGTGGTAATATAAGAAATGTATTAAGTGATTCATTAATAGAGAGGAGAGGCCAAGACCAAACTTTAAGTGAAATAAAGGTAGAAACACCTCCAGGTGCTTCAAGGGGTGGCCGATG


>GI3036 P. meandrina H2 Guewan 7m ORF(ATP6)_partial_cds_mitondrial 
GCCTATGTGTTTTGTCTGTTGGTACAAATTTATTTAACTGATACAA-TTTTTTTACATTAAAAATGACAGCCGTAGAAATTTTTTTATGCACAATTATAGGTATATCGTTAACAGTGAATTATGGATTTGGTATTGGGTGATATAGTAGCTCTTCTCAAGCCTGGTTAAGGCACCAAATGGGCATAGACGGTACAGATATGGTCCATCCTTGAGCTTATTTTAATTATGTGCGCCAGCATTCTATTGCTCGTAATGTTGGGGTACAAGTGAATCTAGATTCAACTGAAGGACCAAATGATGTTGGGGTACAAGTGAATCAAGAGTCTGAACAGTCTGTGGATGTTGTTTTTATAGAATTGGAAGGGCGAAGGGTCCCCGTAAGGGGGGTGAATCTACATGTTGAGCGGCGTGGTTATTTGGATAATCGGTCTAATCAAGAAGGTGTTGAGAATAGTTTAGGAGATCAATTTGAAGATGTGGCTTTTTTAGGGGGGAGTACAAGTACACTTACACCAGAAAGTGTAAATAGGGGAGCTCCAAGTGGTAATATAAGAAATGTATTAAGTGATTCATTAATAGAGAGGAGAGGCCAAGACCAAACTTTAAGTGAAATAAAGGTAGAAACACCTCCAGGTGCTTCAAGGGGTGGCCGATG


>GI3037 P. meandrina H2 Guewan 7m ORF(ATP6)_partial_cds_mitondrial 
GCCTATGTGTTTTGTCTGTTGGTACAAATTTATTTAACTGATACAA-TTTTTTTACATTAAAAATGACAGCCGTAGAAATTTTTTTATGCACAATTATAGGTATATCGTTAACAGTGAATTATGGATTTGGTATTGGGTGATATAGTAGCTCTTCTCAAGCCTGGTTAAGGCACCAAATGGGCATAGACGGTACAGATATGGTCCATCCTTGAGCTTATTTTAATTATGTGCGCCAGCATTCTATTGCTCGTAATGTTGGGGTACAAGTGAATCTAGATTCAACTGAAGGACCAAATGATGTTGGGGTACAAGTGAATCAAGAGTCTGAACAGTCTGTGGATGTTGTTTTTATAGAATTGGAAGGGCGAAGGGTCCCCGTAAGGGGGGTGAATCTACATGTTGAGCGGCGTGGTTATTTGGATAATCGGTCTAATCAAGAAGGTGTTGAGAATAGTTTAGGAGATCAATTTGAAGATGTGGCTTTTTTAGGGGGGAGTACAAGTACACTTACACCAGAAAGTGTAAATAGGGGAGCTCCAAGTGGTAATATAAGAAATGTATTAAGTGATTCATTAATAGAGAGGAGAGGCCAAGACCAAACTTTAAGTGAAATAAAGGTAGAAACACCTCCAGGTGCTTCAAGGGGTGGCCGATG


>GI3038 P. meandrina H2 Guewan 7m ORF(ATP6)_partial_cds_mitondrial 
GCCTATGTGTTTTGTCTGTTGGTACAAATTTATTTAACTGATACAA-TTTTTTTACATTAAAAATGACAGCCGTAGAAATTTTTTTATGCACAATTATAGGTATATCGTTAACAGTGAATTATGGATTTGGTATTGGGTGATATAGTAGCTCTTCTCAAGCCTGGTTAAGGCACCAAATGGGCATAGACGGTACAGATATGGTCCATCCTTGAGCTTATTTTAATTATGTGCGCCAGCATTCTATTGCTCGTAATGTTGGGGTACAAGTGAATCTAGATTCAACTGAAGGACCAAATGATGTTGGGGTACAAGTGAATCAAGAGTCTGAACAGTCTGTGGATGTTGTTTTTATAGAATTGGAAGGGCGAAGGGTCCCCGTAAGGGGGGTGAATCTACATGTTGAGCGGCGTGGTTATTTGGATAATCGGTCTAATCAAGAAGGTGTTGAGAATAGTTTAGGAGATCAATTTGAAGATGTGGCTTTTTTAGGGGGGAGTACAAGTACACTTACACCAGAAAGTGTAAATAGGGGAGCTCCAAGTGGTAATATAAGAAATGTATTAAGTGATTCATTAATAGAGAGGAGAGGCCAAGACCAAACTTTAAGTGAAATAAAGGTAGAAACACCTCCAGGTGCTTCAAGGGGTGGCCGATG


>GI3039 P. meandrina H2 Guewan 7m ORF(ATP6)_partial_cds_mitondrial 
GCCTATGTGTTTTGTCTGTTGGTACAAATTTATTTAACTGATACAA-TTTTTTTACATTAAAAATGACAGCCGTAGAAATTTTTTTATGCACAATTATAGGTATATCGTTAACAGTGAATTATGGATTTGGTATTGGGTGATATAGTAGCTCTTCTCAAGCCTGGTTAAGGCACCAAATGGGCATAGACGGTACAGATATGGTCCATCCTTGAGCTTATTTTAATTATGTGCGCCAGCATTCTATTGCTCGTAATGTTGGGGTACAAGTGAATCTAGATTCAACTGAAGGACCAAATGATGTTGGGGTACAAGTGAATCAAGAGTCTGAACAGTCTGTGGATGTTGTTTTTATAGAATTGGAAGGGCGAAGGGTCCCCGTAAGGGGGGTGAATCTACATGTTGAGCGGCGTGGTTATTTGGATAATCGGTCTAATCAAGAAGGTGTTGAGAATAGTTTAGGAGATCAATTTGAAGATGTGGCTTTTTTAGGGGGGAGTACAAGTACACTTACACCAGAAAGTGTAAATAGGGGAGCTCCAAGTGGTAATATAAGAAATGTATTAAGTGATTCATTAATAGAGAGGAGAGGCCAAGACCAAACTTTAAGTGAAATAAAGGTAGAAACACCTCCAGGTGCTTCAAGGGGTGGCCGATG


>GI3040 P. meandrina H1 Guewan 7m ORF(ATP6)_partial_cds_mitondrial 
GCCTATGTGTTTTGTCTGTTGGTACAAATTTATTTAACTGATACAA-TTTTTTTACATTAAAAATGACAGCCGTAGAAATTTTTTTATGCACAATTATAGGTATATCGTTAACAGTGAATTATGGATTTGGTATTGGGTGATATAGTAGCTCTTCTCAAGCCTGGTTAAGGCACCAAATGGGCATAGACGGTACAGATATGGTCCATCCTTGAGCTTATTTTAATTATGTGCGCCAGCATTCTATTGCTCGTAATGTTGGGGTACAAGTGAATCTAGATTCAACTGAAGGACCAAATGATGTTGGGGTACAAGTGAATCAAGAGTCTGAACAGTCTGTGGATGTTGTTTTTATAGAATTGGAAGGGCGAAGGGTCCCCGTAAGGGGGGTGAATCTACATGTTGAGCGGCGTGGTTATTTGGATAATCGGTCTAATCAAGAAGGTGTTGAGAATAGTTTAGGAGATCAATTTGAAGATGTGGCTTTTTTAGGGGGGAGTACAAGTACACTTACACCAGAAAGTGTAAATAGGGGAGCTTCAAGTGGTAATATAAGAAATGTATTAAGTGATTCATTAATAGAGAGGAGAGGCCAAGACCAAACTTTAAGTGAAATAAAGGTAGAAACACCTCCAGGTGCTTCAAGGGGTGGCCGATG


>GI3041 P. verrucosa H9 Guewan 7m ORF(ATP6)_partial_cds_mitondrial 
GCCTATGTGTTTTGTCTGTTGGTACAAATTTATTTAACAGATACAA-TTTTTTTACATTAAAAGTGACCGCCGTAGAAATTTTTTTATGCACAATTATAGGGATGTCGTTAACTGTGAATTATGGATTTGGTATTGGGTGATATAGTAGTTCTTCTCAAGCCTGGTTAAGACACCAAATGGGCATAGACGGTGTAGATACGGTCCATCCTTGAGCTTATTTTAATTATGTGCGCCAGCATTCTATTGCTCGTAATGTTGGGGTACAAGTGAATCTAGATTCAACTGAAGGACCAAATGATGTTGGGGTACAAGTGAATCAAGAGTCTGAACAGTCTGTGGATGTTGTTTTTATAGAATTGGAAGGGCGAAGGGTCCCCGTAAGGGGGGTGAATCTACATGTTGAGCGGCGTGGTTATTTGGATAATCGGTCTAATCAAGAAGGTGTTGAGAATAGTTTAGGAGATCAATTTGAAGATGTGGCTTTTTTAGGGGGGAGTACAAGTACAATTACACCAGAAAGTGTAAATAGGGGCGCTCCAAGTGGTAATATAAGAAATGTATTAAGTGATTCATTAATAGAGAGGAGAGGCCAAGACCAAACTTTAAGTGAAATAAAGGTAGAAACACCTCCAGGTGCTTCAAGGGGTGGCCGATG


>GI3044 P. meandrina H2 Guewan 7m ORF(ATP6)_partial_cds_mitondrial 
GCCTATGTGTTTTGTCTGTTGGTACAAATTTATTTAACTGATACAA-TTTTTTTACATTAAAAATGACAGCCGTAGAAATTTTTTTATGCACAATTATAGGTATATCGTTAACAGTGAATTATGGATTTGGTATTGGGTGATATAGTAGCTCTTCTCAAGCCTGGTTAAGGCACCAAATGGGCATAGACGGTACAGATATGGTCCATCCTTGAGCTTATTTTAATTATGTGCGCCAGCATTCTATTGCTCGTAATGTTGGGGTACAAGTGAATCTAGATTCAACTGAAGGACCAAATGATGTTGGGGTACAAGTGAATCAAGAGTCTGAACAGTCTGTGGATGTTGTTTTTATAGAATTGGAAGGGCGAAGGGTCCCCGTAAGGGGGGTGAATCTACATGTTGAGCGGCGTGGTTATTTGGATAATCGGTCTAATCAAGAAGGTGTTGAGAATAGTTTAGGAGATCAATTTGAAGATGTGGCTTTTTTAGGGGGGAGTACAAGTACACTTACACCAGAAAGTGTAAATAGGGGAGCTCCAAGTGGTAATATAAGAAATGTATTAAGTGATTCATTAATAGAGAGGAGAGGCCAAGACCAAACTTTAAGTGAAATAAAGGTAGAAACACCTCCAGGTGCTTCAAGGGGTGGCCGATG


>GI6001 P. verrucosa H8 Dabaisha 7m ORF(ATP6)_partial_cds_mitondrial 
GCCTATGTGTTTTGTCTGTTGGTACAAATTTATTTAACAGATACAA-TTTTTTTACATTAAAAATGACCGCCGTAGAAATTTTTTTATGCACAATTATAGGGATGTCGTTAACTGTGAATTATGGATTTGGTATTGGGTGATATAGTAGTTCTTCTCAAGCCTGGTTAAGACACCAAATGGGCATAGACGGTGTAGATACGGTCCATCCTTGAGCTTATTTTAATTATGTGCGCCAGCATTCTATTGCTCGTAATGTTGGGGTACAAGTGAATCTAGATTCAACTGAAGGACCAAATGATGTTGGGGTACAAGTGAATCAAGAGTCTGAACAGTCTGTGGATGTTGTTTTTATAGAATTGGAAGGGCGAAGGGTCCCCGTAAGGGGGGTGAATCTACATGTTGAGCGGCGTGGTTATTTGGATAATCGGTCTAATCAAGAAGGTGTTGAGAATAGTTTAGGAGATCAATTTGAAGATGTGGCTTTTTTAGGGGGGAGTACAAGTACAATTACACCAGAAAGTGTAAATAGGGGCGCTCCAAGTGGTAATATAAGAAATGTATTAAGTGATTCATTAATAGAGAGGAGAGGCCAAGACCAAACTTTAAGTGAAATAAAGGTAGAAACACCTCCAGGTGCTTCAAGGGGTGGCCGATG


>GI6002 P. verrucosa H9 Dabaisha 7m ORF(ATP6)_partial_cds_mitondrial 
GCCTATGTGTTTTGTCTGTTGGTACAAATTTATTTAACAGATACAATTTTTTTTACATTAAAAGTGACCGCCGTAGAAATTTTTTTATGCACAATTATAGGGATGTCGTTAACTGTGAATTATGGATTTGGTATTGGGTGATATAGTAGTTCTTCTCAAGCCTGGTTAAGACACCAAATGGGCATAGACGGTGTAGATACGGTCCATCCTTGAGCTTATTTTAATTATGTGCGCCAGCATTCTATTGCTCGTAATGTTGGGGTACAAGTGAATCTAGATTCAACTGAAGGACCAAATGATGTTGGGGTACAAGTGAATCAAGAGTCTGAACAGTCTGTGGATGTTGTTTTTATAGAATTGGAAGGGCGAAGGGTCCCCGTAAGGGGGGTGAATCTACATGTTGAGCGGCGTGGTTATTTGGATAATCGGTCTAATCAAGAAGGTGTTGAGAATAGTTTAGGAGATCAATTTGAAGATGTGGCTTTTTTAGGGGGGAGTACAAGTACAATTACACCAGAAAGTGTAAATAGGGGCGCTCCAAGTGGTAATATAAGAAATGTATTAAGTGATTCATTAATAGAGAGGAGAGGCCAAGACCAAACTTTAAGTGAAATAAAGGTAGAAACACCTCCAGGTGCTTCAAGGGGTGGCCGATG


>GI6003 P. meandrina H2 Dabaisha 7m ORF(ATP6)_partial_cds_mitondrial 
GCCTATGTGTTTTGTCTGTTGGTACAAATTTATTTAACTGATACAA-TTTTTTTACATTAAAAATGACAGCCGTAGAAATTTTTTTATGCACAATTATAGGTATATCGTTAACAGTGAATTATGGATTTGGTATTGGGTGATATAGTAGCTCTTCTCAAGCCTGGTTAAGGCACCAAATGGGCATAGACGGTACAGATATGGTCCATCCTTGAGCTTATTTTAATTATGTGCGCCAGCATTCTATTGCTCGTAATGTTGGGGTACAAGTGAATCTAGATTCAACTGAAGGACCAAATGATGTTGGGGTACAAGTGAATCAAGAGTCTGAACAGTCTGTGGATGTTGTTTTTATAGAATTGGAAGGGCGAAGGGTCCCCGTAAGGGGGGTGAATCTACATGTTGAGCGGCGTGGTTATTTGGATAATCGGTCTAATCAAGAAGGTGTTGAGAATAGTTTAGGAGATCAATTTGAAGATGTGGCTTTTTTAGGGGGGAGTACAAGTACACTTACACCAGAAAGTGTAAATAGGGGAGCTCCAAGTGGTAATATAAGAAATGTATTAAGTGATTCATTAATAGAGAGGAGAGGCCAAGACCAAACTTTAAGTGAAATAAAGGTAGAAACACCTCCAGGTGCTTCAAGGGGTGGCCGATG


>GI6004 P. meandrina H2 Dabaisha 7m ORF(ATP6)_partial_cds_mitondrial 
GCCTATGTGTTTTGTCTGTTGGTACAAATTTATTTAACTGATACAA-TTTTTTTACATTAAAAATGACAGCCGTAGAAATTTTTTTATGCACAATTATAGGTATATCGTTAACAGTGAATTATGGATTTGGTATTGGGTGATATAGTAGCTCTTCTCAAGCCTGGTTAAGGCACCAAATGGGCATAGACGGTACAGATATGGTCCATCCTTGAGCTTATTTTAATTATGTGCGCCAGCATTCTATTGCTCGTAATGTTGGGGTACAAGTGAATCTAGATTCAACTGAAGGACCAAATGATGTTGGGGTACAAGTGAATCAAGAGTCTGAACAGTCTGTGGATGTTGTTTTTATAGAATTGGAAGGGCGAAGGGTCCCCGTAAGGGGGGTGAATCTACATGTTGAGCGGCGTGGTTATTTGGATAATCGGTCTAATCAAGAAGGTGTTGAGAATAGTTTAGGAGATCAATTTGAAGATGTGGCTTTTTTAGGGGGGAGTACAAGTACACTTACACCAGAAAGTGTAAATAGGGGAGCTCCAAGTGGTAATATAAGAAATGTATTAAGTGATTCATTAATAGAGAGGAGAGGCCAAGACCAAACTTTAAGTGAAATAAAGGTAGAAACACCTCCAGGTGCTTCAAGGGGTGGCCGATG


>GI6007 P. verrucosa H9 Dabaisha 7m ORF(ATP6)_partial_cds_mitondrial 
GCCTATGTGTTTTGTCTGTTGGTACAAATTTATTTAACAGATACAA-TTTTTTTACATTAAAAGTGACCGCCGTAGAAATTTTTTTATGCACAATTATAGGGATGTCGTTAACTGTGAATTATGGATTTGGTATTGGGTGATATAGTAGTTCTTCTCAAGCCTGGTTAAGACACCAAATGGGCATAGACGGTGTAGATACGGTCCATCCTTGAGCTTATTTTAATTATGTGCGCCAGCATTCTATTGCTCGTAATGTTGGGGTACAAGTGAATCTAGATTCAACTGAAGGACCAAATGATGTTGGGGTACAAGTGAATCAAGAGTCTGAACAGTCTGTGGATGTTGTTTTTATAGAATTGGAAGGGCGAAGGGTCCCCGTAAGGGGGGTGAATCTACATGTTGAGCGGCGTGGTTATTTGGATAATCGGTCTAATCAAGAAGGTGTTGAGAATAGTTTAGGAGATCAATTTGAAGATGTGGCTTTTTTAGGGGGGAGTACAAGTACAATTACACCAGAAAGTGTAAATAGGGGCGCTCCAAGTGGTAATATAAGAAATGTATTAAGTGATTCATTAATAGAGAGGAGAGGCCAAGACCAAACTTTAAGTGAAATAAAGGTAGAAACACCTCCAGGTGCTTCAAGGGGTGGCCGATG


>GI6008 P. verrucosa H8 Dabaisha 7m ORF(ATP6)_partial_cds_mitondrial 
GCCTATGTGTTTTGTCTGTTGGTACAAATTTATTTAACAGATACAA-TTTTTTTACATTAAAAATGACCGCCGTAGAAATTTTTTTATGCACAATTATAGGGATGTCGTTAACTGTGAATTATGGATTTGGTATTGGGTGATATAGTAGTTCTTCTCAAGCCTGGTTAAGACACCAAATGGGCATAGACGGTGTAGATACGGTCCATCCTTGAGCTTATTTTAATTATGTGCGCCAGCATTCTATTGCTCGTAATGTTGGGGTACAAGTGAATCTAGATTCAACTGAAGGACCAAATGATGTTGGGGTACAAGTGAATCAAGAGTCTGAACAGTCTGTGGATGTTGTTTTTATAGAATTGGAAGGGCGAAGGGTCCCCGTAAGGGGGGTGAATCTACATGTTGAGCGGCGTGGTTATTTGGATAATCGGTCTAATCAAGAAGGTGTTGAGAATAGTTTAGGAGATCAATTTGAAGATGTGGCTTTTTTAGGGGGGAGTACAAGTACAATTACACCAGAAAGTGTAAATAGGGGCGCTCCAAGTGGTAATATAAGAAATGTATTAAGTGATTCATTAATAGAGAGGAGAGGCCAAGACCAAACTTTAAGTGAAATAAAGGTAGAAACACCTCCAGGTGCTTCAAGGGGTGGCCGATG


>GI6010 P. meandrina H2 Dabaisha 7m ORF(ATP6)_partial_cds_mitondrial 
GCCTATGTGTTTTGTCTGTTGGTACAAATTTATTTAACTGATACAA-TTTTTTTACATTAAAAATGACAGCCGTAGAAATTTTTTTATGCACAATTATAGGTATATCGTTAACAGTGAATTATGGATTTGGTATTGGGTGATATAGTAGCTCTTCTCAAGCCTGGTTAAGGCACCAAATGGGCATAGACGGTACAGATATGGTCCATCCTTGAGCTTATTTTAATTATGTGCGCCAGCATTCTATTGCTCGTAATGTTGGGGTACAAGTGAATCTAGATTCAACTGAAGGACCAAATGATGTTGGGGTACAAGTGAATCAAGAGTCTGAACAGTCTGTGGATGTTGTTTTTATAGAATTGGAAGGGCGAAGGGTCCCCGTAAGGGGGGTGAATCTACATGTTGAGCGGCGTGGTTATTTGGATAATCGGTCTAATCAAGAAGGTGTTGAGAATAGTTTAGGAGATCAATTTGAAGATGTGGCTTTTTTAGGGGGGAGTACAAGTACACTTACACCAGAAAGTGTAAATAGGGGAGCTCCAAGTGGTAATATAAGAAATGTATTAAGTGATTCATTAATAGAGAGGAGAGGCCAAGACCAAACTTTAAGTGAAATAAAGGTAGAAACACCTCCAGGTGCTTCAAGGGGTGGCCGATG


>GI6011 P. verrucosa H9 Dabaisha 7m ORF(ATP6)_partial_cds_mitondrial 
GCCTATGTGTTTTGTCTGTTGGTACAAATTTATTTAACAGATACAA-TTTTTTTACATTAAAAGTGACCGCCGTAGAAATTTTTTTATGCACAATTATAGGGATGTCGTTAACTGTGAATTATGGATTTGGTATTGGGTGATATAGTAGTTCTTCTCAAGCCTGGTTAAGACACCAAATGGGCATAGACGGTGTAGATACGGTCCATCCTTGAGCTTATTTTAATTATGTGCGCCAGCATTCTATTGCTCGTAATGTTGGGGTACAAGTGAATCTAGATTCAACTGAAGGACCAAATGATGTTGGGGTACAAGTGAATCAAGAGTCTGAACAGTCTGTGGATGTTGTTTTTATAGAATTGGAAGGGCGAAGGGTCCCCGTAAGGGGGGTGAATCTACATGTTGAGCGGCGTGGTTATTTGGATAATCGGTCTAATCAAGAAGGTGTTGAGAATAGTTTAGGAGATCAATTTGAAGATGTGGCTTTTTTAGGGGGGAGTACAAGTACAATTACACCAGAAAGTGTAAATAGGGGCGCTCCAAGTGGTAATATAAGAAATGTATTAAGTGATTCATTAATAGAGAGGAGAGGCCAAGACCAAACTTTAAGTGAAATAAAGGTAGAAACACCTCCAGGTGCTTCAAGGGGTGGCCGATG


>GI6018 P. verrucosa H6 Dabaisha 15m ORF(ATP6)_partial_cds_mitondrial 
GCCTATGTGTTTTGTCTGTTGGTACAAATTTATTTAACAGATACAA-TTTTTTTACATTAAAAATGACCGCCGTAGAAATTTTTTTATGCACAATTATAGGGATGTCGCTAACTGTGAATTATGGATTTGGTATTGGGTGATATAGTAGTTCTTCTCAAGCCTGGTTAAGACACCAAATGGGCATAGACGGTGCAGATACGGTTCATCCTTGAGCTTATTTTAATTATGTGCGCCAGCATTCTATTGCTCGTAATGTTGGGGTACAAGTGAATCTAGATTCAACTGAAGGACCAAATGATGTTGGGGTACAAGTGAATCAAGAGTCTGAACAGTCTGTGGATGTTGTTTTTATAGAATTGGAAGGGCGAAGGGTCCCCGTAAGGGGGGTGAATCTACATGTTGAGCGGCGTGGTTATTTGGATAATCGGTCTAATCAAGAAGGTGTTGAGAATAGTTTAGGAGATCAATTTGAAGATGTGGCTTTTTTAGGGGGGAGTACAAGTACAATTACACCAGAAAGTGTAAATAGGGGCGCTCCAAGTGGTAATATAAGAAATGTATTAAGTGATTCATTAATAGAGAGGAGAGGCCAAGACCAAACTTTAAGTGAAATAAAGGTAGAAACACCTCCAGGTGCTTCAAGGGGTGGCCGATG


>GI6019 P. verrucosa H9 Dabaisha 15m ORF(ATP6)_partial_cds_mitondrial 
GCCTATGTGTTTTGTCTGTTGGTACAAATTTATTTAACAGATACAA-TTTTTTTACATTAAAAGTGACCGCCGTAGAAATTTTTTTATGCACAATTATAGGGATGTCGTTAACTGTGAATTATGGATTTGGTATTGGGTGATATAGTAGTTCTTCTCAAGCCTGGTTAAGACACCAAATGGGCATAGACGGTGTAGATACGGTCCATCCTTGAGCTTATTTTAATTATGTGCGCCAGCATTCTATTGCTCGTAATGTTGGGGTACAAGTGAATCTAGATTCAACTGAAGGACCAAATGATGTTGGGGTACAAGTGAATCAAGAGTCTGAACAGTCTGTGGATGTTGTTTTTATAGAATTGGAAGGGCGAAGGGTCCCCGTAAGGGGGGTGAATCTACATGTTGAGCGGCGTGGTTATTTGGATAATCGGTCTAATCAAGAAGGTGTTGAGAATAGTTTAGGAGATCAATTTGAAGATGTGGCTTTTTTAGGGGGGAGTACAAGTACAATTACACCAGAAAGTGTAAATAGGGGCGCTCCAAGTGGTAATATAAGAAATGTATTAAGTGATTCATTAATAGAGAGGAGAGGCCAAGACCAAACTTTAAGTGAAATAAAGGTAGAAACACCTCCAGGTGCTTCAAGGGGTGGCCGATG


>GI6020 P. verrucosa H9 Dabaisha 15m ORF(ATP6)_partial_cds_mitondrial 
GCCTATGTGTTTTGTCTGTTGGTACAAATTTATTTAACAGATACAA-TTTTTTTACATTAAAAGTGACCGCCGTAGAAATTTTTTTATGCACAATTATAGGGATGTCGTTAACTGTGAATTATGGATTTGGTATTGGGTGATATAGTAGTTCTTCTCAAGCCTGGTTAAGACACCAAATGGGCATAGACGGTGTAGATACGGTCCATCCTTGAGCTTATTTTAATTATGTGCGCCAGCATTCTATTGCTCGTAATGTTGGGGTACAAGTGAATCTAGATTCAACTGAAGGACCAAATGATGTTGGGGTACAAGTGAATCAAGAGTCTGAACAGTCTGTGGATGTTGTTTTTATAGAATTGGAAGGGCGAAGGGTCCCCGTAAGGGGGGTGAATCTACATGTTGAGCGGCGTGGTTATTTGGATAATCGGTCTAATCAAGAAGGTGTTGAGAATAGTTTAGGAGATCAATTTGAAGATGTGGCTTTTTTAGGGGGGAGTACAAGTACAATTACACCAGAAAGTGTAAATAGGGGCGCTCCAAGTGGTAATATAAGAAATGTATTAAGTGATTCATTAATAGAGAGGAGAGGCCAAGACCAAACTTTAAGTGAAATAAAGGTAGAAACACCTCCAGGTGCTTCAAGGGGTGGCCGATG


>GI6021 P. verrucosa H9 Dabaisha 15m ORF(ATP6)_partial_cds_mitondrial 
GCCTATGTGTTTTGTCTGTTGGTACAAATTTATTTAACAGATACAA-TTTTTTTACATTAAAAGTGACCGCCGTAGAAATTTTTTTATGCACAATTATAGGGATGTCGTTAACTGTGAATTATGGATTTGGTATTGGGTGATATAGTAGTTCTTCTCAAGCCTGGTTAAGACACCAAATGGGCATAGACGGTGTAGATACGGTCCATCCTTGAGCTTATTTTAATTATGTGCGCCAGCATTCTATTGCTCGTAATGTTGGGGTACAAGTGAATCTAGATTCAACTGAAGGACCAAATGATGTTGGGGTACAAGTGAATCAAGAGTCTGAACAGTCTGTGGATGTTGTTTTTATAGAATTGGAAGGGCGAAGGGTCCCCGTAAGGGGGGTGAATCTACATGTTGAGCGGCGTGGTTATTTGGATAATCGGTCTAATCAAGAAGGTGTTGAGAATAGTTTAGGAGATCAATTTGAAGATGTGGCTTTTTTAGGGGGGAGTACAAGTACAATTACACCAGAAAGTGTAAATAGGGGCGCTCCAAGTGGTAATATAAGAAATGTATTAAGTGATTCATTAATAGAGAGGAGAGGCCAAGACCAAACTTTAAGTGAAATAAAGGTAGAAACACCTCCAGGTGCTTCAAGGGGTGGCCGATG


>GI6022 P. verrucosa H9 Dabaisha 15m ORF(ATP6)_partial_cds_mitondrial 
GCCTATGTGTTTTGTCTGTTGGTACAAATTTATTTAACAGATACAA-TTTTTTTACATTAAAAGTGACCGCCGTAGAAATTTTTTTATGCACAATTATAGGGATGTCGTTAACTGTGAATTATGGATTTGGTATTGGGTGATATAGTAGTTCTTCTCAAGCCTGGTTAAGACACCAAATGGGCATAGACGGTGTAGATACGGTCCATCCTTGAGCTTATTTTAATTATGTGCGCCAGCATTCTATTGCTCGTAATGTTGGGGTACAAGTGAATCTAGATTCAACTGAAGGACCAAATGATGTTGGGGTACAAGTGAATCAAGAGTCTGAACAGTCTGTGGATGTTGTTTTTATAGAATTGGAAGGGCGAAGGGTCCCCGTAAGGGGGGTGAATCTACATGTTGAGCGGCGTGGTTATTTGGATAATCGGTCTAATCAAGAAGGTGTTGAGAATAGTTTAGGAGATCAATTTGAAGATGTGGCTTTTTTAGGGGGGAGTACAAGTACAATTACACCAGAAAGTGTAAATAGGGGCGCTCCAAGTGGTAATATAAGAAATGTATTAAGTGATTCATTAATAGAGAGGAGAGGCCAAGACCAAACTTTAAGTGAAATAAAGGTAGAAACACCTCCAGGTGCTTCAAGGGGTGGCCGATG


>GI6024 P. verrucosa H9 Dabaisha 15m ORF(ATP6)_partial_cds_mitondrial 
GCCTATGTGTTTTGTCTGTTGGTACAAATTTATTTAACAGATACAA-TTTTTTTACATTAAAAGTGACCGCCGTAGAAATTTTTTTATGCACAATTATAGGGATGTCGTTAACTGTGAATTATGGATTTGGTATTGGGTGATATAGTAGTTCTTCTCAAGCCTGGTTAAGACACCAAATGGGCATAGACGGTGTAGATACGGTCCATCCTTGAGCTTATTTTAATTATGTGCGCCAGCATTCTATTGCTCGTAATGTTGGGGTACAAGTGAATCTAGATTCAACTGAAGGACCAAATGATGTTGGGGTACAAGTGAATCAAGAGTCTGAACAGTCTGTGGATGTTGTTTTTATAGAATTGGAAGGGCGAAGGGTCCCCGTAAGGGGGGTGAATCTACATGTTGAGCGGCGTGGTTATTTGGATAATCGGTCTAATCAAGAAGGTGTTGAGAATAGTTTAGGAGATCAATTTGAAGATGTGGCTTTTTTAGGGGGGAGTACAAGTACAATTACACCAGAAAGTGTAAATAGGGGCGCTCCAAGTGGTAATATAAGAAATGTATTAAGTGATTCATTAATAGAGAGGAGAGGCCAAGACCAAACTTTAAGTGAAATAAAGGTAGAAACACCTCCAGGTGCTTCAAGGGGTGGCCGATG


>GI6025 P. meandrina H2 Dabaisha 15m ORF(ATP6)_partial_cds_mitondrial 
GCCTATGTGTTTTGTCTGTTGGTACAAATTTATTTAACTGATACAA-TTTTTTTACATTAAAAATGACAGCCGTAGAAATTTTTTTATGCACAATTATAGGTATATCGTTAACAGTGAATTATGGATTTGGTATTGGGTGATATAGTAGCTCTTCTCAAGCCTGGTTAAGGCACCAAATGGGCATAGACGGTACAGATATGGTCCATCCTTGAGCTTATTTTAATTATGTGCGCCAGCATTCTATTGCTCGTAATGTTGGGGTACAAGTGAATCTAGATTCAACTGAAGGACCAAATGATGTTGGGGTACAAGTGAATCAAGAGTCTGAACAGTCTGTGGATGTTGTTTTTATAGAATTGGAAGGGCGAAGGGTCCCCGTAAGGGGGGTGAATCTACATGTTGAGCGGCGTGGTTATTTGGATAATCGGTCTAATCAAGAAGGTGTTGAGAATAGTTTAGGAGATCAATTTGAAGATGTGGCTTTTTTAGGGGGGAGTACAAGTACACTTACACCAGAAAGTGTAAATAGGGGAGCTCCAAGTGGTAATATAAGAAATGTATTAAGTGATTCATTAATAGAGAGGAGAGGCCAAGACCAAACTTTAAGTGAAATAAAGGTAGAAACACCTCCAGGTGCTTCAAGGGGTGGCCGATG


>GI6026 P. verrucosa H9 Dabaisha 15m ORF(ATP6)_partial_cds_mitondrial 
GCCTATGTGTTTTGTCTGTTGGTACAAATTTATTTAACAGATACAA-TTTTTTTACATTAAAAGTGACCGCCGTAGAAATTTTTTTATGCACAATTATAGGGATGTCGTTAACTGTGAATTATGGATTTGGTATTGGGTGATATAGTAGTTCTTCTCAAGCCTGGTTAAGACACCAAATGGGCATAGACGGTGTAGATACGGTCCATCCTTGAGCTTATTTTAATTATGTGCGCCAGCATTCTATTGCTCGTAATGTTGGGGTACAAGTGAATCTAGATTCAACTGAAGGACCAAATGATGTTGGGGTACAAGTGAATCAAGAGTCTGAACAGTCTGTGGATGTTGTTTTTATAGAATTGGAAGGGCGAAGGGTCCCCGTAAGGGGGGTGAATCTACATGTTGAGCGGCGTGGTTATTTGGATAATCGGTCTAATCAAGAAGGTGTTGAGAATAGTTTAGGAGATCAATTTGAAGATGTGGCTTTTTTAGGGGGGAGTACAAGTACAATTACACCAGAAAGTGTAAATAGGGGCGCTCCAAGTGGTAATATAAGAAATGTATTAAGTGATTCATTAATAGAGAGGAGAGGCCAAGACCAAACTTTAAGTGAAATAAAGGTAGAAACACCTCCAGGTGCTTCAAGGGGTGGCCGATG


>GI6027 P. verrucosa H9 Dabaisha 15m ORF(ATP6)_partial_cds_mitondrial 
GCCTATGTGTTTTGTCTGTTGGTACAAATTTATTTAACAGATACAA-TTTTTTTACATTAAAAGTGACCGCCGTAGAAATTTTTTTATGCACAATTATAGGGATGTCGTTAACTGTGAATTATGGATTTGGTATTGGGTGATATAGTAGTTCTTCTCAAGCCTGGTTAAGACACCAAATGGGCATAGACGGTGTAGATACGGTCCATCCTTGAGCTTATTTTAATTATGTGCGCCAGCATTCTATTGCTCGTAATGTTGGGGTACAAGTGAATCTAGATTCAACTGAAGGACCAAATGATGTTGGGGTACAAGTGAATCAAGAGTCTGAACAGTCTGTGGATGTTGTTTTTATAGAATTGGAAGGGCGAAGGGTCCCCGTAAGGGGGGTGAATCTACATGTTGAGCGGCGTGGTTATTTGGATAATCGGTCTAATCAAGAAGGTGTTGAGAATAGTTTAGGAGATCAATTTGAAGATGTGGCTTTTTTAGGGGGGAGTACAAGTACAATTACACCAGAAAGTGTAAATAGGGGCGCTCCAAGTGGTAATATAAGAAATGTATTAAGTGATTCATTAATAGAGAGGAGAGGCCAAGACCAAACTTTAAGTGAAATAAAGGTAGAAACACCTCCAGGTGCTTCAAGGGGTGGCCGATG


>GI6028 P. verrucosa H9 Dabaisha 15m ORF(ATP6)_partial_cds_mitondrial 
GCCTATGTGTTTTGTCTGTTGGTACAAATTTATTTAACAGATACAA-TTTTTTTACATTAAAAGTGACCGCCGTAGAAATTTTTTTATGCACAATTATAGGGATGTCGTTAACTGTGAATTATGGATTTGGTATTGGGTGATATAGTAGTTCTTCTCAAGCCTGGTTAAGACACCAAATGGGCATAGACGGTGTAGATACGGTCCATCCTTGAGCTTATTTTAATTATGTGCGCCAGCATTCTATTGCTCGTAATGTTGGGGTACAAGTGAATCTAGATTCAACTGAAGGACCAAATGATGTTGGGGTACAAGTGAATCAAGAGTCTGAACAGTCTGTGGATGTTGTTTTTATAGAATTGGAAGGGCGAAGGGTCCCCGTAAGGGGGGTGAATCTACATGTTGAGCGGCGTGGTTATTTGGATAATCGGTCTAATCAAGAAGGTGTTGAGAATAGTTTAGGAGATCAATTTGAAGATGTGGCTTTTTTAGGGGGGAGTACAAGTACAATTACACCAGAAAGTGTAAATAGGGGCGCTCCAAGTGGTAATATAAGAAATGTATTAAGTGATTCATTAATAGAGAGGAGAGGCCAAGACCAAACTTTAAGTGAAATAAAGGTAGAAACACCTCCAGGTGCTTCAAGGGGTGGCCGATG


>GI6030 P. verrucosa H9 Dabaisha 23-30m ORF(ATP6)_partial_cds_mitondrial 
GCCTATGTGTTTTGTCTGTTGGTACAAATTTATTTAACAGATACAA-TTTTTTTACATTAAAAGTGACCGCCGTAGAAATTTTTTTATGCACAATTATAGGGATGTCGTTAACTGTGAATTATGGATTTGGTATTGGGTGATATAGTAGTTCTTCTCAAGCCTGGTTAAGACACCAAATGGGCATAGACGGTGTAGATACGGTCCATCCTTGAGCTTATTTTAATTATGTGCGCCAGCATTCTATTGCTCGTAATGTTGGGGTACAAGTGAATCTAGATTCAACTGAAGGACCAAATGATGTTGGGGTACAAGTGAATCAAGAGTCTGAACAGTCTGTGGATGTTGTTTTTATAGAATTGGAAGGGCGAAGGGTCCCCGTAAGGGGGGTGAATCTACATGTTGAGCGGCGTGGTTATTTGGATAATCGGTCTAATCAAGAAGGTGTTGAGAATAGTTTAGGAGATCAATTTGAAGATGTGGCTTTTTTAGGGGGGAGTACAAGTACAATTACACCAGAAAGTGTAAATAGGGGCGCTCCAAGTGGTAATATAAGAAATGTATTAAGTGATTCATTAATAGAGAGGAGAGGCCAAGACCAAACTTTAAGTGAAATAAAGGTAGAAACACCTCCAGGTGCTTCAAGGGGTGGCCGATG


>GI6031 P. verrucosa H9 Dabaisha 23-30m ORF(ATP6)_partial_cds_mitondrial 
GCCTATGTGTTTTGTCTGTTGGTACAAATTTATTTAACAGATACAA-TTTTTTTACATTAAAAGTGACCGCCGTAGAAATTTTTTTATGCACAATTATAGGGATGTCGTTAACTGTGAATTATGGATTTGGTATTGGGTGATATAGTAGTTCTTCTCAAGCCTGGTTAAGACACCAAATGGGCATAGACGGTGTAGATACGGTCCATCCTTGAGCTTATTTTAATTATGTGCGCCAGCATTCTATTGCTCGTAATGTTGGGGTACAAGTGAATCTAGATTCAACTGAAGGACCAAATGATGTTGGGGTACAAGTGAATCAAGAGTCTGAACAGTCTGTGGATGTTGTTTTTATAGAATTGGAAGGGCGAAGGGTCCCCGTAAGGGGGGTGAATCTACATGTTGAGCGGCGTGGTTATTTGGATAATCGGTCTAATCAAGAAGGTGTTGAGAATAGTTTAGGAGATCAATTTGAAGATGTGGCTTTTTTAGGGGGGAGTACAAGTACAATTACACCAGAAAGTGTAAATAGGGGCGCTCCAAGTGGTAATATAAGAAATGTATTAAGTGATTCATTAATAGAGAGGAGAGGCCAAGACCAAACTTTAAGTGAAATAAAGGTAGAAACACCTCCAGGTGCTTCAAGGGGTGGCCGATG


>GI6032 P. verrucosa H8 Dabaisha 23-30m ORF(ATP6)_partial_cds_mitondrial 
GCCTATGTGTTTTGTCTGTTGGTACAAATTTATTTAACAGATACAA-TTTTTTTACATTAAAAATGACCGCCGTAGAAA-TTTTTTATGCACAATTATAGGGATGTCGTTAACTGTGAATTATGGATTTGGTATTGGGTGATATAGTAGTTCTTCTCAAGCCTGGTTAAGACACCAAATGGGCATAGACGGTGTAGATACGGTCCATCCTTGAGCTTATTTTAATTATGTGCGCCAGCATTCTATTGCTCGTAATGTTGGGGTACAAGTGAATCTAGATTCAACTGAAGGACCAAATGATGTTGGGGTACAAGTGAATCAAGAGTCTGAACAGTCTGTGGATGTTGTTTTTATAGAATTGGAAGGGCGAAGGGTCCCCGTAAGGGGGGTGAATCTACATGTTGAGCGGCGTGGTTATTTGGATAATCGGTCTAATCAAGAAGGTGTTGAGAATAGTTTAGGAGATCAATTTGAAGATGTGGCTTTTTTAGGGGGGAGTACAAGTACAATTACACCAGAAAGTGTAAATAGGGGCGCTCCAAGTGGTAATATAAGAAATGTATTAAGTGATTCATTAATAGAGAGGAGAGGCCAAGACCAAACTTTAAGTGAAATAAAGGTAGAAACACCTCCAGGTGCTTCAAGGGGTGGCCGATG


>GI6033 P. verrucosa H9 Dabaisha 23-30m ORF(ATP6)_partial_cds_mitondrial 
GCCTATGTGTTTTGTCTGTTGGTACAAATTTATTTAACAGATACAA-TTTTTTTACATTAAAAGTGACCGCCGTAGAAATTTTTTTATGCACAATTATAGGGATGTCGTTAACTGTGAATTATGGATTTGGTATTGGGTGATATAGTAGTTCTTCTCAAGCCTGGTTAAGACACCAAATGGGCATAGACGGTGTAGATACGGTCCATCCTTGAGCTTATTTTAATTATGTGCGCCAGCATTCTATTGCTCGTAATGTTGGGGTACAAGTGAATCTAGATTCAACTGAAGGACCAAATGATGTTGGGGTACAAGTGAATCAAGAGTCTGAACAGTCTGTGGATGTTGTTTTTATAGAATTGGAAGGGCGAAGGGTCCCCGTAAGGGGGGTGAATCTACATGTTGAGCGGCGTGGTTATTTGGATAATCGGTCTAATCAAGAAGGTGTTGAGAATAGTTTAGGAGATCAATTTGAAGATGTGGCTTTTTTAGGGGGGAGTACAAGTACAATTACACCAGAAAGTGTAAATAGGGGCGCTCCAAGTGGTAATATAAGAAATGTATTAAGTGATTCATTAATAGAGAGGAGAGGCCAAGACCAAACTTTAAGTGAAATAAAGGTAGAAACACCTCCAGGTGCTTCAAGGGGTGGCCGATG


>GI6034 P. verrucosa H9 Dabaisha 23-30m ORF(ATP6)_partial_cds_mitondrial 
GCCTATGTGTTTTGTCTGTTGGTACAAATTTATTTAACAGATACAA-TTTTTTTACATTAAAAGTGACCGCCGTAGAAATTTTTTTATGCACAATTATAGGGATGTCGTTAACTGTGAATTATGGATTTGGTATTGGGTGATATAGTAGTTCTTCTCAAGCCTGGTTAAGACACCAAATGGGCATAGACGGTGTAGATACGGTCCATCCTTGAGCTTATTTTAATTATGTGCGCCAGCATTCTATTGCTCGTAATGTTGGGGTACAAGTGAATCTAGATTCAACTGAAGGACCAAATGATGTTGGGGTACAAGTGAATCAAGAGTCTGAACAGTCTGTGGATGTTGTTTTTATAGAATTGGAAGGGCGAAGGGTCCCCGTAAGGGGGGTGAATCTACATGTTGAGCGGCGTGGTTATTTGGATAATCGGTCTAATCAAGAAGGTGTTGAGAATAGTTTAGGAGATCAATTTGAAGATGTGGCTTTTTTAGGGGGGAGTACAAGTACAATTACACCAGAAAGTGTAAATAGGGGCGCTCCAAGTGGTAATATAAGAAATGTATTAAGTGATTCATTAATAGAGAGGAGAGGCCAAGACCAAACTTTAAGTGAAATAAAGGTAGAAACACCTCCAGGTGCTTCAAGGGGTGGCCGATG


>GI6035 P. verrucosa H9 Dabaisha 23-30m ORF(ATP6)_partial_cds_mitondrial 
GCCTATGTGTTTTGTCTGTTGGTACAAATTTATTTAACAGATACAA-TTTTTTTACATTAAAAGTGACCGCCGTAGAAATTTTTTTATGCACAATTATAGGGATGTCGTTAACTGTGAATTATGGATTTGGTATTGGGTGATATAGTAGTTCTTCTCAAGCCTGGTTAAGACACCAAATGGGCATAGACGGTGTAGATACGGTCCATCCTTGAGCTTATTTTAATTATGTGCGCCAGCATTCTATTGCTCGTAATGTTGGGGTACAAGTGAATCTAGATTCAACTGAAGGACCAAATGATGTTGGGGTACAAGTGAATCAAGAGTCTGAACAGTCTGTGGATGTTGTTTTTATAGAATTGGAAGGGCGAAGGGTCCCCGTAAGGGGGGTGAATCTACATGTTGAGCGGCGTGGTTATTTGGATAATCGGTCTAATCAAGAAGGTGTTGAGAATAGTTTAGGAGATCAATTTGAAGATGTGGCTTTTTTAGGGGGGAGTACAAGTACAATTACACCAGAAAGTGTAAATAGGGGCGCTCCAAGTGGTAATATAAGAAATGTATTAAGTGATTCATTAATAGAGAGGAGAGGCCAAGACCAAACTTTAAGTGAAATAAAGGTAGAAACACCTCCAGGTGCTTCAAGGGGTGGCCGATG


>GI6045 P. verrucosa H9 Dabaisha 38-45m ORF(ATP6)_partial_cds_mitondrial 
GCCTATGTGTTTTGTCTGTTGGTACAAATTTATTTAACAGATACAA-TTTTTTTACATTAAAAGTGACCGCCGTAGAAATTTTTTTATGCACAATTATAGGGATGTCGTTAACTGTGAATTATGGATTTGGTATTGGGTGATATAGTAGTTCTTCTCAAGCCTGGTTAAGACACCAAATGGGCATAGACGGTGTAGATACGGTCCATCCTTGAGCTTATTTTAATTATGTGCGCCAGCATTCTATTGCTCGTAATGTTGGGGTACAAGTGAATCTAGATTCAACTGAAGGACCAAATGATGTTGGGGTACAAGTGAATCAAGAGTCTGAACAGTCTGTGGATGTTGTTTTTATAGAATTGGAAGGGCGAAGGGTCCCCGTAAGGGGGGTGAATCTACATGTTGAGCGGCGTGGTTATTTGGATAATCGGTCTAATCAAGAAGGTGTTGAGAATAGTTTAGGAGATCAATTTGAAGATGTGGCTTTTTTAGGGGGGAGTACAAGTACAATTACACCAGAAAGTGTAAATAGGGGCGCTCCAAGTGGTAATATAAGAAATGTATTAAGTGATTCATTAATAGAGAGGAGAGGCCAAGACCAAACTTTAAGTGAAATAAAGGTAGAAACACCTCCAGGTGCTTCAAGGGGTGGCCGATG


>GI6047 P. verrucosa H9 Dabaisha 38-45m ORF(ATP6)_partial_cds_mitondrial 
GCCTATGTGTTTTGTCTGTTGGTACAAATTTATTTAACAGATACAA-TTTTTTTACATTAAAAGTGACCGCCGTAGAAATTTTTTTATGCACAATTATAGGGATGTCGTTAACTGTGAATTATGGATTTGGTATTGGGTGATATAGTAGTTCTTCTCAAGCCTGGTTAAGACACCAAATGGGCATAGACGGTGTAGATACGGTCCATCCTTGAGCTTATTTTAATTATGTGCGCCAGCATTCTATTGCTCGTAATGTTGGGGTACAAGTGAATCTAGATTCAACTGAAGGACCAAATGATGTTGGGGTACAAGTGAATCAAGAGTCTGAACAGTCTGTGGATGTTGTTTTTATAGAATTGGAAGGGCGAAGGGTCCCCGTAAGGGGGGTGAATCTACATGTTGAGCGGCGTGGTTATTTGGATAATCGGTCTAATCAAGAAGGTGTTGAGAATAGTTTAGGAGATCAATTTGAAGATGTGGCTTTTTTAGGGGGGAGTACAAGTACAATTACACCAGAAAGTGTAAATAGGGGCGCTCCAAGTGGTAATATAAGAAATGTATTAAGTGATTCATTAATAGAGAGGAGAGGCCAAGACCAAACTTTAAGTGAAATAAAGGTAGAAACACCTCCAGGTGCTTCAAGGGGTGGCCGATG


>GI6048 P. verrucosa H9 Dabaisha 38-45m ORF(ATP6)_partial_cds_mitondrial 
GCCTATGTGTTTTGTCTGTTGGTACAAATTTATTTAACAGATACAA-TTTTTTTACATTAAAAGTGACCGCCGTAGAAATTTTTTTATGCACAATTATAGGGATGTCGTTAACTGTGAATTATGGATTTGGTATTGGGTGATATAGTAGTTCTTCTCAAGCCTGGTTAAGACACCAAATGGGCATAGACGGTGTAGATACGGTCCATCCTTGAGCTTATTTTAATTATGTGCGCCAGCATTCTATTGCTCGTAATGTTGGGGTACAAGTGAATCTAGATTCAACTGAAGGACCAAATGATGTTGGGGTACAAGTGAATCAAGAGTCTGAACAGTCTGTGGATGTTGTTTTTATAGAATTGGAAGGGCGAAGGGTCCCCGTAAGGGGGGTGAATCTACATGTTGAGCGGCGTGGTTATTTGGATAATCGGTCTAATCAAGAAGGTGTTGAGAATAGTTTAGGAGATCAATTTGAAGATGTGGCTTTTTTAGGGGGGAGTACAAGTACAATTACACCAGAAAGTGTAAATAGGGGCGCTCCAAGTGGTAATATAAGAAATGTATTAAGTGATTCATTAATAGAGAGGAGAGGCCAAGACCAAACTTTAAGTGAAATAAAGGTAGAAACACCTCCAGGTGCTTCAAGGGGTGGCCGATG


>GI6049 P. verrucosa H9 Dabaisha 38-45m ORF(ATP6)_partial_cds_mitondrial 
GCCTATGTGTTTTGTCTGTTGGTACAAATTTATTTAACAGATACAA-TTTTTTTACATTAAAAGTGACCGCCGTAGAAATTTTTTTATGCACAATTATAGGGATGTCGTTAACTGTGAATTATGGATTTGGTATTGGGTGATATAGTAGTTCTTCTCAAGCCTGGTTAAGACACCAAATGGGCATAGACGGTGTAGATACGGTCCATCCTTGAGCTTATTTTAATTATGTGCGCCAGCATTCTATTGCTCGTAATGTTGGGGTACAAGTGAATCTAGATTCAACTGAAGGACCAAATGATGTTGGGGTACAAGTGAATCAAGAGTCTGAACAGTCTGTGGATGTTGTTTTTATAGAATTGGAAGGGCGAAGGGTCCCCGTAAGGGGGGTGAATCTACATGTTGAGCGGCGTGGTTATTTGGATAATCGGTCTAATCAAGAAGGTGTTGAGAATAGTTTAGGAGATCAATTTGAAGATGTGGCTTTTTTAGGGGGGAGTACAAGTACAATTACACCAGAAAGTGTAAATAGGGGCGCTCCAAGTGGTAATATAAGAAATGTATTAAGTGATTCATTAATAGAGAGGAGAGGCCAAGACCAAACTTTAAGTGAAATAAAGGTAGAAACACCTCCAGGTGCTTCAAGGGGTGGCCGATG


>GI6051 P. verrucosa H9 Dabaisha 38-45m ORF(ATP6)_partial_cds_mitondrial 
GCCTATGTGTTTTGTCTGTTGGTACAAATTTATTTAACAGATACAA-TTTTTTTACATTAAAAGTGACCGCCGTAGAAATTTTTTTATGCACAATTATAGGGATGTCGTTAACTGTGAATTATGGATTTGGTATTGGGTGATATAGTAGTTCTTCTCAAGCCTGGTTAAGACACCAAATGGGCATAGACGGTGTAGATACGGTCCATCCTTGAGCTTATTTTAATTATGTGCGCCAGCATTCTATTGCTCGTAATGTTGGGGTACAAGTGAATCTAGATTCAACTGAAGGACCAAATGATGTTGGGGTACAAGTGAATCAAGAGTCTGAACAGTCTGTGGATGTTGTTTTTATAGAATTGGAAGGGCGAAGGGTCCCCGTAAGGGGGGTGAATCTACATGTTGAGCGGCGTGGTTATTTGGATAATCGGTCTAATCAAGAAGGTGTTGAGAATAGTTTAGGAGATCAATTTGAAGATGTGGCTTTTTTAGGGGGGAGTACAAGTACAATTACACCAGAAAGTGTAAATAGGGGCGCTCCAAGTGGTAATATAAGAAATGTATTAAGTGATTCATTAATAGAGAGGAGAGGCCAAGACCAAACTTTAAGTGAAATAAAGGTAGAAACACCTCCAGGTGCTTCAAGGGGTGGCCGATG


>GI6052 P. verrucosa H9 Dabaisha 38-45m ORF(ATP6)_partial_cds_mitondrial 
GCCTATGTGTTTTGTCTGTTGGTACAAATTTATTTAACAGATACAA-TTTTTTTACATTAAAAGTGACCGCCGTAGAAATTTTTTTATGCACAATTATAGGGATGTCGTTAACTGTGAATTATGGATTTGGTATTGGGTGATATAGTAGTTCTTCTCAAGCCTGGTTAAGACACCAAATGGGCATAGACGGTGTAGATACGGTCCATCCTTGAGCTTATTTTAATTATGTGCGCCAGCATTCTATTGCTCGTAATGTTGGGGTACAAGTGAATCTAGATTCAACTGAAGGACCAAATGATGTTGGGGTACAAGTGAATCAAGAGTCTGAACAGTCTGTGGATGTTGTTTTTATAGAATTGGAAGGGCGAAGGGTCCCCGTAAGGGGGGTGAATCTACATGTTGAGCGGCGTGGTTATTTGGATAATCGGTCTAATCAAGAAGGTGTTGAGAATAGTTTAGGAGATCAATTTGAAGATGTGGCTTTTTTAGGGGGGAGTACAAGTACAATTACACCAGAAAGTGTAAATAGGGGCGCTCCAAGTGGTAATATAAGAAATGTATTAAGTGATTCATTAATAGAGAGGAGAGGCCAAGACCAAACTTTAAGTGAAATAAAGGTAGAAACACCTCCAGGTGCTTCAAGGGGTGGCCGATG


>GI6053 P. verrucosa H9 Dabaisha 38-45m ORF(ATP6)_partial_cds_mitondrial 
GCCTATGTGTTTTGTCTGTTGGTACAAATTTATTTAACAGATACAA-TTTTTTTACATTAAAAGTGACCGCCGTAGAAATTTTTTTATGCACAATTATAGGGATGTCGTTAACTGTGAATTATGGATTTGGTATTGGGTGATATAGTAGTTCTTCTCAAGCCTGGTTAAGACACCAAATGGGCATAGACGGTGTAGATACGGTCCATCCTTGAGCTTATTTTAATTATGTGCGCCAGCATTCTATTGCTCGTAATGTTGGGGTACAAGTGAATCTAGATTCAACTGAAGGACCAAATGATGTTGGGGTACAAGTGAATCAAGAGTCTGAACAGTCTGTGGATGTTGTTTTTATAGAATTGGAAGGGCGAAGGGTCCCCGTAAGGGGGGTGAATCTACATGTTGAGCGGCGTGGTTATTTGGATAATCGGTCTAATCAAGAAGGTGTTGAGAATAGTTTAGGAGATCAATTTGAAGATGTGGCTTTTTTAGGGGGGAGTACAAGTACAATTACACCAGAAAGTGTAAATAGGGGCGCTCCAAGTGGTAATATAAGAAATGTATTAAGTGATTCATTAATAGAGAGGAGAGGCCAAGACCAAACTTTAAGTGAAATAAAGGTAGAAACACCTCCAGGTGCTTCAAGGGGTGGCCGATG


>GI6054 P. verrucosa H9 Dabaisha 38-45m ORF(ATP6)_partial_cds_mitondrial 
GCCTATGTGTTTTGTCTGTTGGTACAAATTTATTTAACAGATACAA-TTTTTTTACATTAAAAGTGACCGCCGTAGAAATTTTTTTATGCACAATTATAGGGATGTCGTTAACTGTGAATTATGGATTTGGTATTGGGTGATATAGTAGTTCTTCTCAAGCCTGGTTAAGACACCAAATGGGCATAGACGGTGTAGATACGGTCCATCCTTGAGCTTATTTTAATTATGTGCGCCAGCATTCTATTGCTCGTAATGTTGGGGTACAAGTGAATCTAGATTCAACTGAAGGACCAAATGATGTTGGGGTACAAGTGAATCAAGAGTCTGAACAGTCTGTGGATGTTGTTTTTATAGAATTGGAAGGGCGAAGGGTCCCCGTAAGGGGGGTGAATCTACATGTTGAGCGGCGTGGTTATTTGGATAATCGGTCTAATCAAGAAGGTGTTGAGAATAGTTTAGGAGATCAATTTGAAGATGTGGCTTTTTTAGGGGGGAGTACAAGTACAATTACACCAGAAAGTGTAAATAGGGGCGCTCCAAGTGGTAATATAAGAAATGTATTAAGTGATTCATTAATAGAGAGGAGAGGCCAAGACCAAACTTTAAGTGAAATAAAGGTAGAAACACCTCCAGGTGCTTCAAGGGGTGGCCGATG


>GI6055 P. verrucosa H9 Dabaisha 38-45m ORF(ATP6)_partial_cds_mitondrial 
GCCTATGTGTTTTGTCTGTTGGTACAAATTTATTTAACAGATACAA-TTTTTTTACATTAAAAGTGACCGCCGTAGAAATTTTTTTATGCACAATTATAGGGATGTCGTTAACTGTGAATTATGGATTTGGTATTGGGTGATATAGTAGTTCTTCTCAAGCCTGGTTAAGACACCAAATGGGCATAGACGGTGTAGATACGGTCCATCCTTGAGCTTATTTTAATTATGTGCGCCAGCATTCTATTGCTCGTAATGTTGGGGTACAAGTGAATCTAGATTCAACTGAAGGACCAAATGATGTTGGGGTACAAGTGAATCAAGAGTCTGAACAGTCTGTGGATGTTGTTTTTATAGAATTGGAAGGGCGAAGGGTCCCCGTAAGGGGGGTGAATCTACATGTTGAGCGGCGTGGTTATTTGGATAATCGGTCTAATCAAGAAGGTGTTGAGAATAGTTTAGGAGATCAATTTGAAGATGTGGCTTTTTTAGGGGGGAGTACAAGTACAATTACACCAGAAAGTGTAAATAGGGGCGCTCCAAGTGGTAATATAAGAAATGTATTAAGTGATTCATTAATAGAGAGGAGAGGCCAAGACCAAACTTTAAGTGAAATAAAGGTAGAAACACCTCCAGGTGCTTCAAGGGGTGGCCGATG


>GI6056 P. meandrina H2 Gongguan 7m ORF(ATP6)_partial_cds_mitondrial 
GCCTATGTGTTTTGTCTGTTGGTACAAATTTATTTAACTGATACAA-TTTTTTTACATTAAAAATGACAGCCGTAGAAATTTTTTTATGCACAATTATAGGTATATCGTTAACAGTGAATTATGGATTTGGTATTGGGTGATATAGTAGCTCTTCTCAAGCCTGGTTAAGGCACCAAATGGGCATAGACGGTACAGATATGGTCCATCCTTGAGCTTATTTTAATTATGTGCGCCAGCATTCTATTGCTCGTAATGTTGGGGTACAAGTGAATCTAGATTCAACTGAAGGACCAAATGATGTTGGGGTACAAGTGAATCAAGAGTCTGAACAGTCTGTGGATGTTGTTTTTATAGAATTGGAAGGGCGAAGGGTCCCCGTAAGGGGGGTGAATCTACATGTTGAGCGGCGTGGTTATTTGGATAATCGGTCTAATCAAGAAGGTGTTGAGAATAGTTTAGGAGATCAATTTGAAGATGTGGCTTTTTTAGGGGGGAGTACAAGTACACTTACACCAGAAAGTGTAAATAGGGGAGCTCCAAGTGGTAATATAAGAAATGTATTAAGTGATTCATTAATAGAGAGGAGAGGCCAAGACCAAACTTTAAGTGAAATAAAGGTAGAAACACCTCCAGGTGCTTCAAGGGGTGGCCGATG


>GI6057 P. sp. H3 Gongguan 7m ORF(ATP6)_partial_cds_mitondrial 
GCCTATGTGTTTTGTCTGTTGGTACAAATTTATTTAACAGATACAA-TTTTTTTACATTAAAAATGACAGCCGTAGAAATTTTTTTATGCACAATTATAGGTATATCGTTAACAGTAAATTATGGATTTGGTATTGGGTGATATAGTAGTTCTTCTCAAGCCTGGTTAAGGCACCAAATGGGCATAGACGGTACAGATATGGTCCATCCTTGAGCTTATTTTAATTATGTGCGCCAGCATTCTATTGCTCGTAATGTTGGGGTACAAGTGAATCTAGATTCAACTGAAGGACCAAATGATGTTGGGGTACAAGTGAATCAAGAGTCTGAACAGTCTGTGGATGTTGTTTTTATAGAATTGGAAGGGCGAAGGGTCCCCGTAAGGGGGGTGAATCTACATGTTGAGCGGCGTGGTTATTTGGATAATCGGTCTAATCAAGAAGGTGTTGAGAATAGTTTAGGAGATCAATTTGAAGATGTGGCTTTTTTAGGGGGGAGTACAAGTACAATTACACCAGAAAGTGTAAATAGGGGCGCTCCAAGTGGTAATATAAGAAATGTATTAAGTGATTCATTAATAGAGAGGAGAGGCCAAGACCAAACTTTAAGTGAAATAGAGGTAGAAACACCTCCAGGTGCTTCAAGGGGTGGCCGATG


>GI6058 P. meandrina H2 Gongguan 7m ORF(ATP6)_partial_cds_mitondrial 
GCCTATGTGTTTTGTCTGTTGGTACAAATTTATTTAACTGATACAA-TTTTTTTACATTAAAAATGACAGCCGTAGAAATTTTTTTATGCACAATTATAGGTATATCGTTAACAGTGAATTATGGATTTGGTATTGGGTGATATAGTAGCTCTTCTCAAGCCTGGTTAAGGCACCAAATGGGCATAGACGGTACAGATATGGTCCATCCTTGAGCTTATTTTAATTATGTGCGCCAGCATTCTATTGCTCGTAATGTTGGGGTACAAGTGAATCTAGATTCAACTGAAGGACCAAATGATGTTGGGGTACAAGTGAATCAAGAGTCTGAACAGTCTGTGGATGTTGTTTTTATAGAATTGGAAGGGCGAAGGGTCCCCGTAAGGGGGGTGAATCTACATGTTGAGCGGCGTGGTTATTTGGATAATCGGTCTAATCAAGAAGGTGTTGAGAATAGTTTAGGAGATCAATTTGAAGATGTGGCTTTTTTAGGGGGGAGTACAAGTACACTTACACCAGAAAGTGTAAATAGGGGAGCTCCAAGTGGTAATATAAGAAATGTATTAAGTGATTCATTAATAGAGAGGAGAGGCCAAGACCAAACTTTAAGTGAAATAAAGGTAGAAACACCTCCAGGTGCTTCAAGGGGTGGCCGATG


>GI6060 P. verrucosa H8 Gongguan 7m ORF(ATP6)_partial_cds_mitondrial 
GCCTATGTGTTTTGTCTGTTGGTACAAATTTATTTAACAGATACAA-TTTTTTTACATTAAAAATGACCGCCGTAGAAATTTTTTTATGCACAATTATAGGGATGTCGTTAACTGTGAATTATGGATTTGGTATTGGGTGATATAGTAGTTCTTCTCAAGCCTGGTTAAGACACCAAATGGGCATAGACGGTGTAGATACGGTCCATCCTTGAGCTTATTTTAATTATGTGCGCCAGCATTCTATTGCTCGTAATGTTGGGGTACAAGTGAATCTAGATTCAACTGAAGGACCAAATGATGTTGGGGTACAAGTGAATCAAGAGTCTGAACAGTCTGTGGATGTTGTTTTTATAGAATTGGAAGGGCGAAGGGTCCCCGTAAGGGGGGTGAATCTACATGTTGAGCGGCGTGGTTATTTGGATAATCGGTCTAATCAAGAAGGTGTTGAGAATAGTTTAGGAGATCAATTTGAAGATGTGGCTTTTTTAGGGGGGAGTACAAGTACAATTACACCAGAAAGTGTAAATAGGGGCGCTCCAAGTGGTAATATAAGAAATGTATTAAGTGATTCATTAATAGAGAGGAGAGGCCAAGACCAAACTTTAAGTGAAATAAAGGTAGAAACACCTCCAGGTGCTTCAAGGGGTGGCCGATG


>GI6065 P. verrucosa H9 Gongguan 7m ORF(ATP6)_partial_cds_mitondrial 
GCCTATGTGTTTTGTCTGTTGGTACAAATTTATTTAACAGATACAA-TTTTTTTACATTAAAAGTGACCGCCGTAGAAATTTTTTTATGCACAATTATAGGGATGTCGTTAACTGTGAATTATGGATTTGGTATTGGGTGATATAGTAGTTCTTCTCAAGCCTGGTTAAGACACCAAATGGGCATAGACGGTGTAGATACGGTCCATCCTTGAGCTTATTTTAATTATGTGCGCCAGCATTCTATTGCTCGTAATGTTGGGGTACAAGTGAATCTAGATTCAACTGAAGGACCAAATGATGTTGGGGTACAAGTGAATCAAGAGTCTGAACAGTCTGTGGATGTTGTTTTTATAGAATTGGAAGGGCGAAGGGTCCCCGTAAGGGGGGTGAATCTACATGTTGAGCGGCGTGGTTATTTGGATAATCGGTCTAATCAAGAAGGTGTTGAGAATAGTTTAGGAGATCAATTTGAAGATGTGGCTTTTTTAGGGGGGAGTACAAGTACAATTACACCAGAAAGTGTAAATAGGGGCGCTCCAAGTGGTAATATAAGAAATGTATTAAGTGATTCATTAATAGAGAGGAGAGGCCAAGACCAAACTTTAAGTGAAATAAAGGTAGAAACACCTCCAGGTGCTTCAAGGGGTGGCCGATG


>GI6067 P. verrucosa H9 Gongguan 7m ORF(ATP6)_partial_cds_mitondrial 
GCCTATGTGTTTTGTCTGTTGGTACAAATTTATTTAACAGATACAA-TTTTTTTACATTAAAAGTGACCGCCGTAGAAATTTTTTTATGCACAATTATAGGGATGTCGTTAACTGTGAATTATGGATTTGGTATTGGGTGATATAGTAGTTCTTCTCAAGCCTGGTTAAGACACCAAATGGGCATAGACGGTGTAGATACGGTCCATCCTTGAGCTTATTTTAATTATGTGCGCCAGCATTCTATTGCTCGTAATGTTGGGGTACAAGTGAATCTAGATTCAACTGAAGGACCAAATGATGTTGGGGTACAAGTGAATCAAGAGTCTGAACAGTCTGTGGATGTTGTTTTTATAGAATTGGAAGGGCGAAGGGTCCCCGTAAGGGGGGTGAATCTACATGTTGAGCGGCGTGGTTATTTGGATAATCGGTCTAATCAAGAAGGTGTTGAGAATAGTTTAGGAGATCAATTTGAAGATGTGGCTTTTTTAGGGGGGAGTACAAGTACAATTACACCAGAAAGTGTAAATAGGGGCGCTCCAAGTGGTAATATAAGAAATGTATTAAGTGATTCATTAATAGAGAGGAGAGGCCAAGACCAAACTTTAAGTGAAATAAAGGTAGAAACACCTCCAGGTGCTTCAAGGGGTGGCCGATG


>GI6071 P. meandrina H2 Gongguan 15m ORF(ATP6)_partial_cds_mitondrial 
GCCTATGTGTTTTGTCTGTTGGTACAAATTTATTTAACTGATACAA-TTTTTTTACATTAAAAATGACAGCCGTAGAAATTTTTTTATGCACAATTATAGGTATATCGTTAACAGTGAATTATGGATTTGGTATTGGGTGATATAGTAGCTCTTCTCAAGCCTGGTTAAGGCACCAAATGGGCATAGACGGTACAGATATGGTCCATCCTTGAGCTTATTTTAATTATGTGCGCCAGCATTCTATTGCTCGTAATGTTGGGGTACAAGTGAATCTAGATTCAACTGAAGGACCAAATGATGTTGGGGTACAAGTGAATCAAGAGTCTGAACAGTCTGTGGATGTTGTTTTTATAGAATTGGAAGGGCGAAGGGTCCCCGTAAGGGGGGTGAATCTACATGTTGAGCGGCGTGGTTATTTGGATAATCGGTCTAATCAAGAAGGTGTTGAGAATAGTTTAGGAGATCAATTTGAAGATGTGGCTTTTTTAGGGGGGAGTACAAGTACACTTACACCAGAAAGTGTAAATAGGGGAGCTCCAAGTGGTAATATAAGAAATGTATTAAGTGATTCATTAATAGAGAGGAGAGGCCAAGACCAAACTTTAAGTGAAATAAAGGTAGAAACACCTCCAGGTGCTTCAAGGGGTGGCCGATG


>GI6072 P. verrucosa H9 Gongguan 15m ORF(ATP6)_partial_cds_mitondrial 
GCCTATGTGTTTTGTCTGTTGGTACAAATTTATTTAACAGATACAA-TTTTTTTACATTAAAAGTGACCGCCGTAGAAATTTTTTTATGCACAATTATAGGGATGTCGTTAACTGTGAATTATGGATTTGGTATTGGGTGATATAGTAGTTCTTCTCAAGCCTGGTTAAGACACCAAATGGGCATAGACGGTGTAGATACGGTCCATCCTTGAGCTTATTTTAATTATGTGCGCCAGCATTCTATTGCTCGTAATGTTGGGGTACAAGTGAATCTAGATTCAACTGAAGGACCAAATGATGTTGGGGTACAAGTGAATCAAGAGTCTGAACAGTCTGTGGATGTTGTTTTTATAGAATTGGAAGGGCGAAGGGTCCCCGTAAGGGGGGTGAATCTACATGTTGAGCGGCGTGGTTATTTGGATAATCGGTCTAATCAAGAAGGTGTTGAGAATAGTTTAGGAGATCAATTTGAAGATGTGGCTTTTTTAGGGGGGAGTACAAGTACAATTACACCAGAAAGTGTAAATAGGGGCGCTCCAAGTGGTAATATAAGAAATGTATTAAGTGATTCATTAATAGAGAGGAGAGGCCAAGACCAAACTTTAAGTGAAATAAAGGTAGAAACACCTCCAGGTGCTTCAAGGGGTGGCCGATG


>GI6073 P. verrucosa H9 Gongguan 15m ORF(ATP6)_partial_cds_mitondrial 
GCCTATGTGTTTTGTCTGTTGGTACAAATTTATTTAACAGATACAA-TTTTTTTACATTAAAAGTGACCGCCGTAGAAATTTTTTTATGCACAATTATAGGGATGTCGTTAACTGTGAATTATGGATTTGGTATTGGGTGATATAGTAGTTCTTCTCAAGCCTGGTTAAGACACCAAATGGGCATAGACGGTGTAGATACGGTCCATCCTTGAGCTTATTTTAATTATGTGCGCCAGCATTCTATTGCTCGTAATGTTGGGGTACAAGTGAATCTAGATTCAACTGAAGGACCAAATGATGTTGGGGTACAAGTGAATCAAGAGTCTGAACAGTCTGTGGATGTTGTTTTTATAGAATTGGAAGGGCGAAGGGTCCCCGTAAGGGGGGTGAATCTACATGTTGAGCGGCGTGGTTATTTGGATAATCGGTCTAATCAAGAAGGTGTTGAGAATAGTTTAGGAGATCAATTTGAAGATGTGGCTTTTTTAGGGGGGAGTACAAGTACAATTACACCAGAAAGTGTAAATAGGGGCGCTCCAAGTGGTAATATAAGAAATGTATTAAGTGATTCATTAATAGAGAGGAGAGGCCAAGACCAAACTTTAAGTGAAATAAAGGTAGAAACACCTCCAGGTGCTTCAAGGGGTGGCCGATG


>GI6075 P. meandrina H2 Gongguan 15m ORF(ATP6)_partial_cds_mitondrial 
GCCTATGTGTTTTGTCTGTTGGTACAAATTTATTTAACTGATACAA-TTTTTTTACATTAAAAATGACAGCCGTAGAAATTTTTTTATGCACAATTATAGGTATATCGTTAACAGTGAATTATGGATTTGGTATTGGGTGATATAGTAGCTCTTCTCAAGCCTGGTTAAGGCACCAAATGGGCATAGACGGTACAGATATGGTCCATCCTTGAGCTTATTTTAATTATGTGCGCCAGCATTCTATTGCTCGTAATGTTGGGGTACAAGTGAATCTAGATTCAACTGAAGGACCAAATGATGTTGGGGTACAAGTGAATCAAGAGTCTGAACAGTCTGTGGATGTTGTTTTTATAGAATTGGAAGGGCGAAGGGTCCCCGTAAGGGGGGTGAATCTACATGTTGAGCGGCGTGGTTATTTGGATAATCGGTCTAATCAAGAAGGTGTTGAGAATAGTTTAGGAGATCAATTTGAAGATGTGGCTTTTTTAGGGGGGAGTACAAGTACACTTACACCAGAAAGTGTAAATAGGGGAGCTCCAAGTGGTAATATAAGAAATGTATTAAGTGATTCATTAATAGAGAGGAGAGGCCAAGACCAAACTTTAAGTGAAATAAAGGTAGAAACACCTCCAGGTGCTTCAAGGGGTGGCCGATG


>GI6077 P. meandrina H2 Gongguan 15m ORF(ATP6)_partial_cds_mitondrial 
GCCTATGTGTTTTGTCTGTTGGTACAAATTTATTTAACTGATACAA-TTTTTTTACATTAAAAATGACAGCCGTAGAAATTTTTTTATGCACAATTATAGGTATATCGTTAACAGTGAATTATGGATTTGGTATTGGGTGATATAGTAGCTCTTCTCAAGCCTGGTTAAGGCACCAAATGGGCATAGACGGTACAGATATGGTCCATCCTTGAGCTTATTTTAATTATGTGCGCCAGCATTCTATTGCTCGTAATGTTGGGGTACAAGTGAATCTAGATTCAACTGAAGGACCAAATGATGTTGGGGTACAAGTGAATCAAGAGTCTGAACAGTCTGTGGATGTTGTTTTTATAGAATTGGAAGGGCGAAGGGTCCCCGTAAGGGGGGTGAATCTACATGTTGAGCGGCGTGGTTATTTGGATAATCGGTCTAATCAAGAAGGTGTTGAGAATAGTTTAGGAGATCAATTTGAAGATGTGGCTTTTTTAGGGGGGAGTACAAGTACACTTACACCAGAAAGTGTAAATAGGGGAGCTCCAAGTGGTAATATAAGAAATGTATTAAGTGATTCATTAATAGAGAGGAGAGGCCAAGACCAAACTTTAAGTGAAATAAAGGTAGAAACACCTCCAGGTGCTTCAAGGGGTGGCCGATG


>GI6082 P. verrucosa H9 Gongguan 23-30m ORF(ATP6)_partial_cds_mitondrial 
GCCTATGTGTTTTGTCTGTTGGTACAAATTTATTTAACAGATACAA-TTTTTTTACATTAAAAGTGACCGCCGTAGAAATTTTTTTATGCACAATTATAGGGATGTCGTTAACTGTGAATTATGGATTTGGTATTGGGTGATATAGTAGTTCTTCTCAAGCCTGGTTAAGACACCAAATGGGCATAGACGGTGTAGATACGGTCCATCCTTGAGCTTATTTTAATTATGTGCGCCAGCATTCTATTGCTCGTAATGTTGGGGTACAAGTGAATCTAGATTCAACTGAAGGACCAAATGATGTTGGGGTACAAGTGAATCAAGAGTCTGAACAGTCTGTGGATGTTGTTTTTATAGAATTGGAAGGGCGAAGGGTCCCCGTAAGGGGGGTGAATCTACATGTTGAGCGGCGTGGTTATTTGGATAATCGGTCTAATCAAGAAGGTGTTGAGAATAGTTTAGGAGATCAATTTGAAGATGTGGCTTTTTTAGGGGGGAGTACAAGTACAATTACACCAGAAAGTGTAAATAGGGGCGCTCCAAGTGGTAATATAAGAAATGTATTAAGTGATTCATTAATAGAGAGGAGAGGCCAAGACCAAACTTTAAGTGAAATAAAGGTAGAAACACCTCCAGGTGCTTCAAGGGGTGGCCGATG


>GI6084 P. verrucosa H7 Gongguan 23-30m ORF(ATP6)_partial_cds_mitondrial 
GCCTATGTGTTTTGTCTGTTGGTACAAATTTATTTAACAGATACAA-TTTTTTTACATTAAAAATGACCGCCGTAGAAATTTTTTTATGCACAATTATAGGGATGTCGCTAACTGTGAATTATGGATTTGGTATTGGGTGATATAGTAGTTCTTCTCAAGCCTGGTTAAGACACCAAATGGGCATAGACGGTGTAGATACGGTCCATCCTTGAGCTTATTTTAATTATGTGCGCCAGCATTCTATTGCTCGTAATGTTGGGGTACAAGTGAATCTAGATTCAACTGAAGGACCAAATGATGTTGGGGTACAAGTGAATCAAGAGTCTGAACAGTCTGTGGATGTTGTTTTTATAGAATTGGAAGGGCGAAGGGTCCCCGTAAGGGGGGTGAATCTACATGTTGAGCGGCGTGGTTATTTGGATAATCGGTCTAATCAAGAAGGTGTTGAGAATAGTTTAGGAGATCAATTTGAAGATGTGGCTTTTTTAGGGGGGAGTACAAGTACAATTACACCAGAAAGTGTAAATAGGGGCGCTCCAAGTGGTAATATAAGAAATGTATTAAGTGATTCATTAATAGAGAGGAGAGGCCAAGACCAAACTTTAAGTGAAATAAAGGTAGAAACACCTCCAGGTGCTTCAAGGGGTGGCCGATG


>GI6085 P. verrucosa H9 Gongguan 23-30m ORF(ATP6)_partial_cds_mitondrial 
GCCTATGTGTTTTGTCTGTTGGTACAAATTTATTTAACAGATACAA-TTTTTTTACATTAAAAGTGACCGCCGTAGAAATTTTTTTATGCACAATTATAGGGATGTCGTTAACTGTGAATTATGGATTTGGTATTGGGTGATATAGTAGTTCTTCTCAAGCCTGGTTAAGACACCAAATGGGCATAGACGGTGTAGATACGGTCCATCCTTGAGCTTATTTTAATTATGTGCGCCAGCATTCTATTGCTCGTAATGTTGGGGTACAAGTGAATCTAGATTCAACTGAAGGACCAAATGATGTTGGGGTACAAGTGAATCAAGAGTCTGAACAGTCTGTGGATGTTGTTTTTATAGAATTGGAAGGGCGAAGGGTCCCCGTAAGGGGGGTGAATCTACATGTTGAGCGGCGTGGTTATTTGGATAATCGGTCTAATCAAGAAGGTGTTGAGAATAGTTTAGGAGATCAATTTGAAGATGTGGCTTTTTTAGGGGGGAGTACAAGTACAATTACACCAGAAAGTGTAAATAGGGGCGCTCCAAGTGGTAATATAAGAAATGTATTAAGTGATTCATTAATAGAGAGGAGAGGCCAAGACCAAACTTTAAGTGAAATAAAGGTAGAAACACCTCCAGGTGCTTCAAGGGGTGGCCGATG


>GI6086 P. verrucosa H8 Gongguan 23-30m ORF(ATP6)_partial_cds_mitondrial 
GCCTATGTGTTTTGTCTGTTGGTACAAATTTATTTAACAGATACAA-TTTTTTTACATTAAAAATGACCGCCGTAGAAATTTTTTTATGCACAATTATAGGGATGTCGTTAACTGTGAATTATGGATTTGGTATTGGGTGATATAGTAGTTCTTCTCAAGCCTGGTTAAGACACCAAATGGGCATAGACGGTGTAGATACGGTCCATCCTTGAGCTTATTTTAATTATGTGCGCCAGCATTCTATTGCTCGTAATGTTGGGGTACAAGTGAATCTAGATTCAACTGAAGGACCAAATGATGTTGGGGTACAAGTGAATCAAGAGTCTGAACAGTCTGTGGATGTTGTTTTTATAGAATTGGAAGGGCGAAGGGTCCCCGTAAGGGGGGTGAATCTACATGTTGAGCGGCGTGGTTATTTGGATAATCGGTCTAATCAAGAAGGTGTTGAGAATAGTTTAGGAGATCAATTTGAAGATGTGGCTTTTTTAGGGGGGAGTACAAGTACAATTACACCAGAAAGTGTAAATAGGGGCGCTCCAAGTGGTAATATAAGAAATGTATTAAGTGATTCATTAATAGAGAGGAGAGGCCAAGACCAAACTTTAAGTGAAATAAAGGTAGAAACACCTCCAGGTGCTTCAAGGGGTGGCCGATG


>GI6087 P. verrucosa H9 Gongguan 23-30m ORF(ATP6)_partial_cds_mitondrial 
GCCTATGTGTTTTGTCTGTTGGTACAAATTTATTTAACAGATACAA-TTTTTTTACATTAAAAGTGACCGCCGTAGAAATTTTTTTATGCACAATTATAGGGATGTCGTTAACTGTGAATTATGGATTTGGTATTGGGTGATATAGTAGTTCTTCTCAAGCCTGGTTAAGACACCAAATGGGCATAGACGGTGTAGATACGGTCCATCCTTGAGCTTATTTTAATTATGTGCGCCAGCATTCTATTGCTCGTAATGTTGGGGTACAAGTGAATCTAGATTCAACTGAAGGACCAAATGATGTTGGGGTACAAGTGAATCAAGAGTCTGAACAGTCTGTGGATGTTGTTTTTATAGAATTGGAAGGGCGAAGGGTCCCCGTAAGGGGGGTGAATCTACATGTTGAGCGGCGTGGTTATTTGGATAATCGGTCTAATCAAGAAGGTGTTGAGAATAGTTTAGGAGATCAATTTGAAGATGTGGCTTTTTTAGGGGGGAGTACAAGTACAATTACACCAGAAAGTGTAAATAGGGGCGCTCCAAGTGGTAATATAAGAAATGTATTAAGTGATTCATTAATAGAGAGGAGAGGCCAAGACCAAACTTTAAGTGAAATAAAGGTAGAAACACCTCCAGGTGCTTCAAGGGGTGGCCGATG


>GI6089 P. verrucosa H9 Gongguan 23-30m ORF(ATP6)_partial_cds_mitondrial 
GCCTATGTGTTTTGTCTGTTGGTACAAATTTATTTAACAGATACAA-TTTTTTTACATTAAAAGTGACCGCCGTAGAAATTTTTTTATGCACAATTATAGGGATGTCGTTAACTGTGAATTATGGATTTGGTATTGGGTGATATAGTAGTTCTTCTCAAGCCTGGTTAAGACACCAAATGGGCATAGACGGTGTAGATACGGTCCATCCTTGAGCTTATTTTAATTATGTGCGCCAGCATTCTATTGCTCGTAATGTTGGGGTACAAGTGAATCTAGATTCAACTGAAGGACCAAATGATGTTGGGGTACAAGTGAATCAAGAGTCTGAACAGTCTGTGGATGTTGTTTTTATAGAATTGGAAGGGCGAAGGGTCCCCGTAAGGGGGGTGAATCTACATGTTGAGCGGCGTGGTTATTTGGATAATCGGTCTAATCAAGAAGGTGTTGAGAATAGTTTAGGAGATCAATTTGAAGATGTGGCTTTTTTAGGGGGGAGTACAAGTACAATTACACCAGAAAGTGTAAATAGGGGCGCTCCAAGTGGTAATATAAGAAATGTATTAAGTGATTCATTAATAGAGAGGAGAGGCCAAGACCAAACTTTAAGTGAAATAAAGGTAGAAACACCTCCAGGTGCTTCAAGGGGTGGCCGATG


>GI6092 P. verrucosa H4 Gongguan 23-30m ORF(ATP6)_partial_cds_mitondrial 
GCCTATGTGTTTTGTCTGTTGGTACAAATTTATTTAACAGATACAA-TTTTTTTACATTAAAAATGACCGCCGTAGAAATTTTTTTATGCACAATTATAGGGATGTCGCTAACTGTGAATTATGGATTTGGTATTGGGTGATATAGTAGTTCTTCTCAAGCCTGGTTAAGACACCAAATGGGCATAGACGGTACAGATACGGTCCATCCTTGAGCTTATTTTAATTATGTGCGCCAGCATTCTATTGCTCGTAATGTTGGGGTACAAGTGAATCTAGATTCAACTGAAGGACCAAATGATGTTGGGGTACAAGTGAATCAAGAGTCTGAACAGTCTGTGGATGTTGTTTTTATAGAATTGGAAGGGCGAAGGGTCCCCGTAAGGGGGGTGAATCTACATGTTGAGCGGCGTGGTTATTTGGATAATCGGTCTAATCAAGAAGGTGTTGAGAATAGTTTAGGAGATCAATTTGAAGATGTGGCTTTTTTAGGGGGGAGTACAAGTACAATTACACCAGAAAGTGTAAATAGGGGCGCTCCAAGTGGTAATATAAGAAATGTATTAAGTGATTCATTAATAGAGAGGAGAGGCCAAGACCAAACTTTAAGTGAAATAAAGGTAGAAACACCTCCAGGTGCTTCAAGGGGTGGCCGATG


>GI6093 P. verrucosa H9 Gongguan 38-45m ORF(ATP6)_partial_cds_mitondrial 
GCCTATGTGTTTTGTCTGTTGGTACAAATTTATTTAACAGATACAA-TTTTTTTACATTAAAAGTGACCGCCGTAGAAATTTTTTTATGCACAATTATAGGGATGTCGTTAACTGTGAATTATGGATTTGGTATTGGGTGATATAGTAGTTCTTCTCAAGCCTGGTTAAGACACCAAATGGGCATAGACGGTGTAGATACGGTCCATCCTTGAGCTTATTTTAATTATGTGCGCCAGCATTCTATTGCTCGTAATGTTGGGGTACAAGTGAATCTAGATTCAACTGAAGGACCAAATGATGTTGGGGTACAAGTGAATCAAGAGTCTGAACAGTCTGTGGATGTTGTTTTTATAGAATTGGAAGGGCGAAGGGTCCCCGTAAGGGGGGTGAATCTACATGTTGAGCGGCGTGGTTATTTGGATAATCGGTCTAATCAAGAAGGTGTTGAGAATAGTTTAGGAGATCAATTTGAAGATGTGGCTTTTTTAGGGGGGAGTACAAGTACAATTACACCAGAAAGTGTAAATAGGGGCGCTCCAAGTGGTAATATAAGAAATGTATTAAGTGATTCATTAATAGAGAGGAGAGGCCAAGACCAAACTTTAAGTGAAATAAAGGTAGAAACACCTCCAGGTGCTTCAAGGGGTGGCCGATG


>GI6094 P. verrucosa H9 Gongguan 38-45m ORF(ATP6)_partial_cds_mitondrial 
GCCTATGTGTTTTGTCTGTTGGTACAAATTTATTTAACAGATACAA-TTTTTTTACATTAAAAGTGACCGCCGTAGAAATTTTTTTATGCACAATTATAGGGATGTCGTTAACTGTGAATTATGGATTTGGTATTGGGTGATATAGTAGTTCTTCTCAAGCCTGGTTAAGACACCAAATGGGCATAGACGGTGTAGATACGGTCCATCCTTGAGCTTATTTTAATTATGTGCGCCAGCATTCTATTGCTCGTAATGTTGGGGTACAAGTGAATCTAGATTCAACTGAAGGACCAAATGATGTTGGGGTACAAGTGAATCAAGAGTCTGAACAGTCTGTGGATGTTGTTTTTATAGAATTGGAAGGGCGAAGGGTCCCCGTAAGGGGGGTGAATCTACATGTTGAGCGGCGTGGTTATTTGGATAATCGGTCTAATCAAGAAGGTGTTGAGAATAGTTTAGGAGATCAATTTGAAGATGTGGCTTTTTTAGGGGGGAGTACAAGTACAATTACACCAGAAAGTGTAAATAGGGGCGCTCCAAGTGGTAATATAAGAAATGTATTAAGTGATTCATTAATAGAGAGGAGAGGCCAAGACCAAACTTTAAGTGAAATAAAGGTAGAAACACCTCCAGGTGCTTCAAGGGGTGGCCGATG


>GI6095 P. verrucosa H9 Gongguan 38-45m ORF(ATP6)_partial_cds_mitondrial 
GCCTATGTGTTTTGTCTGTTGGTACAAATTTATTTAACAGATACAA-TTTTTTTACATTAAAAGTGACCGCCGTAGAAATTTTTTTATGCACAATTATAGGGATGTCGTTAACTGTGAATTATGGATTTGGTATTGGGTGATATAGTAGTTCTTCTCAAGCCTGGTTAAGACACCAAATGGGCATAGACGGTGTAGATACGGTCCATCCTTGAGCTTATTTTAATTATGTGCGCCAGCATTCTATTGCTCGTAATGTTGGGGTACAAGTGAATCTAGATTCAACTGAAGGACCAAATGATGTTGGGGTACAAGTGAATCAAGAGTCTGAACAGTCTGTGGATGTTGTTTTTATAGAATTGGAAGGGCGAAGGGTCCCCGTAAGGGGGGTGAATCTACATGTTGAGCGGCGTGGTTATTTGGATAATCGGTCTAATCAAGAAGGTGTTGAGAATAGTTTAGGAGATCAATTTGAAGATGTGGCTTTTTTAGGGGGGAGTACAAGTACAATTACACCAGAAAGTGTAAATAGGGGCGCTCCAAGTGGTAATATAAGAAATGTATTAAGTGATTCATTAATAGAGAGGAGAGGCCAAGACCAAACTTTAAGTGAAATAAAGGTAGAAACACCTCCAGGTGCTTCAAGGGGTGGCCGATG


>GI6096 P. verrucosa H9 Gongguan 38-45m ORF(ATP6)_partial_cds_mitondrial 
GCCTATGTGTTTTGTCTGTTGGTACAAATTTATTTAACAGATACAA-TTTTTTTACATTAAAAGTGACCGCCGTAGAAATTTTTTTATGCACAATTATAGGGATGTCGTTAACTGTGAATTATGGATTTGGTATTGGGTGATATAGTAGTTCTTCTCAAGCCTGGTTAAGACACCAAATGGGCATAGACGGTGTAGATACGGTCCATCCTTGAGCTTATTTTAATTATGTGCGCCAGCATTCTATTGCTCGTAATGTTGGGGTACAAGTGAATCTAGATTCAACTGAAGGACCAAATGATGTTGGGGTACAAGTGAATCAAGAGTCTGAACAGTCTGTGGATGTTGTTTTTATAGAATTGGAAGGGCGAAGGGTCCCCGTAAGGGGGGTGAATCTACATGTTGAGCGGCGTGGTTATTTGGATAATCGGTCTAATCAAGAAGGTGTTGAGAATAGTTTAGGAGATCAATTTGAAGATGTGGCTTTTTTAGGGGGGAGTACAAGTACAATTACACCAGAAAGTGTAAATAGGGGCGCTCCAAGTGGTAATATAAGAAATGTATTAAGTGATTCATTAATAGAGAGGAGAGGCCAAGACCAAACTTTAAGTGAAATAAAGGTAGAAACACCTCCAGGTGCTTCAAGGGGTGGCCGATG


>GI6097 P. verrucosa H9 Gongguan 38-45m ORF(ATP6)_partial_cds_mitondrial 
GCCTATGTGTTTTGTCTGTTGGTACAAATTTATTTAACAGATACAA-TTTTTTTACATTAAAAGTGACCGCCGTAGAAATTTTTTTATGCACAATTATAGGGATGTCGTTAACTGTGAATTATGGATTTGGTATTGGGTGATATAGTAGTTCTTCTCAAGCCTGGTTAAGACACCAAATGGGCATAGACGGTGTAGATACGGTCCATCCTTGAGCTTATTTTAATTATGTGCGCCAGCATTCTATTGCTCGTAATGTTGGGGTACAAGTGAATCTAGATTCAACTGAAGGACCAAATGATGTTGGGGTACAAGTGAATCAAGAGTCTGAACAGTCTGTGGATGTTGTTTTTATAGAATTGGAAGGGCGAAGGGTCCCCGTAAGGGGGGTGAATCTACATGTTGAGCGGCGTGGTTATTTGGATAATCGGTCTAATCAAGAAGGTGTTGAGAATAGTTTAGGAGATCAATTTGAAGATGTGGCTTTTTTAGGGGGGAGTACAAGTACAATTACACCAGAAAGTGTAAATAGGGGCGCTCCAAGTGGTAATATAAGAAATGTATTAAGTGATTCATTAATAGAGAGGAGAGGCCAAGACCAAACTTTAAGTGAAATAAAGGTAGAAACACCTCCAGGTGCTTCAAGGGGTGGCCGATG


>GI6098 P. verrucosa H9 Gongguan 38-45m ORF(ATP6)_partial_cds_mitondrial 
GCCTATGTGTTTTGTCTGTTGGTACAAATTTATTTAACAGATACAA-TTTTTTTACATTAAAAGTGACCGCCGTAGAAATTTTTTTATGCACAATTATAGGGATGTCGTTAACTGTGAATTATGGATTTGGTATTGGGTGATATAGTAGTTCTTCTCAAGCCTGGTTAAGACACCAAATGGGCATAGACGGTGTAGATACGGTCCATCCTTGAGCTTATTTTAATTATGTGCGCCAGCATTCTATTGCTCGTAATGTTGGGGTACAAGTGAATCTAGATTCAACTGAAGGACCAAATGATGTTGGGGTACAAGTGAATCAAGAGTCTGAACAGTCTGTGGATGTTGTTTTTATAGAATTGGAAGGGCGAAGGGTCCCCGTAAGGGGGGTGAATCTACATGTTGAGCGGCGTGGTTATTTGGATAATCGGTCTAATCAAGAAGGTGTTGAGAATAGTTTAGGAGATCAATTTGAAGATGTGGCTTTTTTAGGGGGGAGTACAAGTACAATTACACCAGAAAGTGTAAATAGGGGCGCTCCAAGTGGTAATATAAGAAATGTATTAAGTGATTCATTAATAGAGAGGAGAGGCCAAGACCAAACTTTAAGTGAAATAAAGGTAGAAACACCTCCAGGTGCTTCAAGGGGTGGCCGATG


>GI6099 P. verrucosa H7 Gongguan 38-45m ORF(ATP6)_partial_cds_mitondrial 
GCCTATGTGTTTTGTCTGTTGGTACAAATTTATTTAACAGATACAA-TTTTTTTACATTAAAAATGACCGCCGTAGAAATTTTTTTATGCACAATTATAGGGATGTCGCTAACTGTGAATTATGGATTTGGTATTGGGTGATATAGTAGTTCTTCTCAAGCCTGGTTAAGACACCAAATGGGCATAGACGGTGTAGATACGGTCCATCCTTGAGCTTATTTTAATTATGTGCGCCAGCATTCTATTGCTCGTAATGTTGGGGTACAAGTGAATCTAGATTCAACTGAAGGACCAAATGATGTTGGGGTACAAGTGAATCAAGAGTCTGAACAGTCTGTGGATGTTGTTTTTATAGAATTGGAAGGGCGAAGGGTCCCCGTAAGGGGGGTGAATCTACATGTTGAGCGGCGTGGTTATTTGGATAATCGGTCTAATCAAGAAGGTGTTGAGAATAGTTTAGGAGATCAATTTGAAGATGTGGCTTTTTTAGGGGGGAGTACAAGTACAATTACACCAGAAAGTGTAAATAGGGGCGCTCCAAGTGGTAATATAAGAAATGTATTAAGTGATTCATTAATAGAGAGGAGAGGCCAAGACCAAACTTTAAGTGAAATAAAGGTAGAAACACCTCCAGGTGCTTCAAGGGGTGGCCGATG


>GI6100 P. verrucosa H7 Gongguan 38-45m ORF(ATP6)_partial_cds_mitondrial 
GCCTATGTGTTTTGTCTGTTGGTACAAATTTATTTAACAGATACAA-TTTTTTTACATTAAAAATGACCGCCGTAGAAATTTTTTTATGCACAATTATAGGGATGTCGCTAACTGTGAATTATGGATTTGGTATTGGGTGATATAGTAGTTCTTCTCAAGCCTGGTTAAGACACCAAATGGGCATAGACGGTGTAGATACGGTCCATCCTTGAGCTTATTTTAATTATGTGCGCCAGCATTCTATTGCTCGTAATGTTGGGGTACAAGTGAATCTAGATTCAACTGAAGGACCAAATGATGTTGGGGTACAAGTGAATCAAGAGTCTGAACAGTCTGTGGATGTTGTTTTTATAGAATTGGAAGGGCGAAGGGTCCCCGTAAGGGGGGTGAATCTACATGTTGAGCGGCGTGGTTATTTGGATAATCGGTCTAATCAAGAAGGTGTTGAGAATAGTTTAGGAGATCAATTTGAAGATGTGGCTTTTTTAGGGGGGAGTACAAGTACAATTACACCAGAAAGTGTAAATAGGGGCGCTCCAAGTGGTAATATAAGAAATGTATTAAGTGATTCATTAATAGAGAGGAGAGGCCAAGACCAAACTTTAAGTGAAATAAAGGTAGAAACACCTCCAGGTGCTTCAAGGGGTGGCCGATG


>GI6101 P. verrucosa H8 Gongguan 38-45m ORF(ATP6)_partial_cds_mitondrial 
GCCTATGTGTTTTGTCTGTTGGTACAAATTTATTTAACAGATACAA-TTTTTTTACATTAAAAATGACCGCCGTAGAAATTTTTTTATGCACAATTATAGGGATGTCGTTAACTGTGAATTATGGATTTGGTATTGGGTGATATAGTAGTTCTTCTCAAGCCTGGTTAAGACACCAAATGGGCATAGACGGTGTAGATACGGTCCATCCTTGAGCTTATTTTAATTATGTGCGCCAGCATTCTATTGCTCGTAATGTTGGGGTACAAGTGAATCTAGATTCAACTGAAGGACCAAATGATGTTGGGGTACAAGTGAATCAAGAGTCTGAACAGTCTGTGGATGTTGTTTTTATAGAATTGGAAGGGCGAAGGGTCCCCGTAAGGGGGGTGAATCTACATGTTGAGCGGCGTGGTTATTTGGATAATCGGTCTAATCAAGAAGGTGTTGAGAATAGTTTAGGAGATCAATTTGAAGATGTGGCTTTTTTAGGGGGGAGTACAAGTACAATTACACCAGAAAGTGTAAATAGGGGCGCTCCAAGTGGTAATATAAGAAATGTATTAAGTGATTCATTAATAGAGAGGAGAGGCCAAGACCAAACTTTAAGTGAAATAAAGGTAGAAACACCTCCAGGTGCTTCAAGGGGTGGCCGATG


>GI6103 P. verrucosa H9 Gongguan 38-45m ORF(ATP6)_partial_cds_mitondrial 
GCCTATGTGTTTTGTCTGTTGGTACAAATTTATTTAACAGATACAA-TTTTTTTACATTAAAAGTGACCGCCGTAGAAATTTTTTTATGCACAATTATAGGGATGTCGTTAACTGTGAATTATGGATTTGGTATTGGGTGATATAGTAGTTCTTCTCAAGCCTGGTTAAGACACCAAATGGGCATAGACGGTGTAGATACGGTCCATCCTTGAGCTTATTTTAATTATGTGCGCCAGCATTCTATTGCTCGTAATGTTGGGGTACAAGTGAATCTAGATTCAACTGAAGGACCAAATGATGTTGGGGTACAAGTGAATCAAGAGTCTGAACAGTCTGTGGATGTTGTTTTTATAGAATTGGAAGGGCGAAGGGTCCCCGTAAGGGGGGTGAATCTACATGTTGAGCGGCGTGGTTATTTGGATAATCGGTCTAATCAAGAAGGTGTTGAGAATAGTTTAGGAGATCAATTTGAAGATGTGGCTTTTTTAGGGGGGAGTACAAGTACAATTACACCAGAAAGTGTAAATAGGGGCGCTCCAAGTGGTAATATAAGAAATGTATTAAGTGATTCATTAATAGAGAGGAGAGGCCAAGACCAAACTTTAAGTGAAATAAAGGTAGAAACACCTCCAGGTGCTTCAAGGGGTGGCCGATG


>GI6105 P. verrucosa H9 Gongguan 38-45m ORF(ATP6)_partial_cds_mitondrial 
GCCTATGTGTTTTGTCTGTTGGTACAAATTTATTTAACAGATACAA-TTTTTTTACATTAAAAGTGACCGCCGTAGAAATTTTTTTATGCACAATTATAGGGATGTCGTTAACTGTGAATTATGGATTTGGTATTGGGTGATATAGTAGTTCTTCTCAAGCCTGGTTAAGACACCAAATGGGCATAGACGGTGTAGATACGGTCCATCCTTGAGCTTATTTTAATTATGTGCGCCAGCATTCTATTGCTCGTAATGTTGGGGTACAAGTGAATCTAGATTCAACTGAAGGACCAAATGATGTTGGGGTACAAGTGAATCAAGAGTCTGAACAGTCTGTGGATGTTGTTTTTATAGAATTGGAAGGGCGAAGGGTCCCCGTAAGGGGGGTGAATCTACATGTTGAGCGGCGTGGTTATTTGGATAATCGGTCTAATCAAGAAGGTGTTGAGAATAGTTTAGGAGATCAATTTGAAGATGTGGCTTTTTTAGGGGGGAGTACAAGTACAATTACACCAGAAAGTGTAAATAGGGGCGCTCCAAGTGGTAATATAAGAAATGTATTAAGTGATTCATTAATAGAGAGGAGAGGCCAAGACCAAACTTTAAGTGAAATAAAGGTAGAAACACCTCCAGGTGCTTCAAGGGGTGGCCGATG
